# Supplementary material for: BACH1 promotes tissue necrosis and Mycobacterium tuberculosis susceptibility
Source: Nat Microbiol. 2023 Dec 8;9(1):120–35. doi: 10.1038/s41564-023-01523-7 (PMC10769877; doi:10.1038/s41564-023-01523-7)
Supplement: Supplementary file 3 — Statistical source data. [file 41564_2023_1523_MOESM3_ESM.xlsx]

## Sheet: Figure 1
Figure 1A				Figure 1B					Figure 1D
HC	TBI	PTB		HC	Incident TB	Subclinical TB	Clinical TB		Neutrophils (CD11b, CD16 and CD66b +)	Monocytes (CD2-CD3-CD19-CD20CD56-HLADR+)	Lymphocytes (CD3+)
0.4	0.3	0.5		6.45846	7.75158	7.03138	7.58809		3.2	5.4	2.1
0.3	0.2	0.8		5.94495	6.97625	7.11485	7.8484		1.5	3.6	2.9
0.5	0.4	0.2		6.33012	6.91925	7.1611	7.72489		2.9	2.1	1.2
0.1	0.1	0.9		6.23019	7.33501	7.68474	7.70953		0.5	6.4	3.4
0.4	0.3	1.4		6.06662	7.37932	8.09853	6.94746		1.3	7.3	2.9
0.6	0.6	1.8		6.36224	6.70923	7.68242	6.81264		3	2.3	4.2
0.2	0.8	3.5		6.07786	7.43226	7.8644	8.53904		2.4	3.1	1.9
0.4	1.9	4.8		6.93201	7.01713	7.71268	7.63671		1.7	8.3	2.8
0.1	3.4	2.5		6.51897	6.39242	7.66113	7.17763		4.3	10.2	3.6
0.6	2.7	3.8		6.7381	6.07801	6.44161	8.51064		2.8	12.3	2.5
0.2	2.1	3.3		6.01622	7.29758	7.05652	7.67008		2.9	11.4	5.5
0.1	4.3	4.7		6.17845	7.31863	7.44299	7.39806		3.1	9.3	4.3
0.3	2.2	3.9		7.22675	7.31261	7.18389	6.85005		2.2	5.4	7.4
0.2	4.7	5.5		7.63409	5.8951	6.29827	7.96311		1.6	2.9	2.4
0.3	1.2	6		6.74613	7.09373	7.66607	6.89396		1.4	3.2	1
0.4	4.5	5.8		6.74179	7.17722	6.41191	7.35367		2.4	7.5	2.4
0.2	2.3	6.8		5.72077	6.34019	7.26922	7.74582		3.5	3.4	2.9
0.4	1.9	7.2		6.76666	6.23948	7.42279	6.21895		4.2	9.5	1.4
0.1	4.3	6.6		5.68672		6.88162	7.73851		2.9	7.6	2.3
0.1	2.9	5.9		6.45698		6.22802	7.75223		1.4	14.3	0.9
0.3	2.5	8.4		6.2204		7.29048	7.45071		1.8	2.9	6.3
0.4	4.2	9.5		6.49418		7.557	7.87543		1.8	3.5	2.4
0.6	4.9	9.7		6.23331		7.6209			0.4	5.5	3.8
0.3	3.4	10.3		6.40151		6.52881			0.7	4	4.7
0.2	4.2	12.5		6.63488		7.28741			2.3	2.6	10.3
0.1	3.1	16.3		6.8294		7.89355			1.9	3.2	6.3
0.5	2.6	10.4		6.56851		7.50949			0.9	6.6	3.9
0.2	6.3	9.8		6.44883					1.4	5.7	7.1
0.4	4.6	12.4		6.16732					1.6	3.9	2.4
0.2	3.8	15.5		6.93051
				7.4382
				7.111
				7.13102
				7.10924
				7.81764
				6.73557
				6.94348
				7.05153
				6.70032
				6.15233
				6.28889
				6.221
				6.7049
				7.40113
				7.45134
				6.25704
				6.23133
				7.22288
				7.7087
				6.83454
				7.32712
				6.65196
				7.69173
				7.41332
				6.7348
				6.45195
				6.36983
				6.73504
				6.55787
				7.49075
				6.55417
				6.07061
				6.39808
				5.96349
				7.01046
				6.73565
				7.38923
				7.06064
				7.05672
				6.49957
				6.37397
				6.24466
				7.53013
				7.3677
				6.39669
				6.01369
				6.56025
				6.67293
				6.74819
				6.86821
				6.68979
				7.13928
				6.01797
				6.97048
				5.38899
				7.53518
				5.89669
				6.74889
				6.36908
				7.00218
				7.36417
				7.07923
				6.02186
				6.48087
				6.34657
				6.93589
				7.75323
				7.45818
				6.91549
				6.2596
				7.95908
				6.92155
				6.52095
				6.667
				6.94011
				7.25519
				6.78252
				6.66487
				6.45471
				6.45159
				6.92676
				6.35993
				7.45177
				7.06415
				6.16499
				7.51118
				6.36824
				7.00238
				6.25764
				6.81464
				6.8756
				6.73899
				7.39696
				6.88307
				6.74669
				7.46403
				7.55896
				7.2206
				7.18424
				7.92418
				7.85238
				7.09479
				6.39471
				6.33031
				7.51975
				7.06317
				7.30155
				7.83888
				6.56151
				7.84254
				7.10878
				6.91728
				7.53448
				6.07439
				7.84287
				7.2881
				7.35102
				6.56367
				7.25049
				6.57579
				7.04701
				6.76264
				7.06774
				7.2291
				6.43946
				6.67147
				7.67403
				6.83032
				6.74059
				6.49838
				7.741
				6.74753
				6.70244
				7.07892
				6.63235
				6.53273
				6.71368
				6.96362
				6.85474
				7.31977
				6.6968
				6.3036
				6.46294
				5.92753
				7.16255
				7.34045
				7.37986
				8.04621
				5.91753
				6.01749
				5.72637
				6.55317
				6.90875
				6.98407
				6.31464
				6.48367
				7.09359
				7.07818
				5.82405
				6.36466
				7.79098
				6.39854
				6.21388
				6.00326
				6.41218
				6.30596
				5.51265
				6.46512
				7.03787
				7.12324
				5.54877
				7.46801
				7.66302
				6.18911
				6.47578
				5.75356
				6.58042
				6.14948
				5.81669
				6.65505
				7.29193
