# Supplementary material for: BACH1 promotes tissue necrosis and Mycobacterium tuberculosis susceptibility
Source: Nat Microbiol. 2023 Dec 8;9(1):120–35. doi: 10.1038/s41564-023-01523-7 (PMC10769877; doi:10.1038/s41564-023-01523-7)
Supplement: Supplementary file 4 — Statistical source data. [file 41564_2023_1523_MOESM4_ESM.xlsx]

## Sheet: Figure 2
Figure 2B
	WT																						Bach1 KO
weeks	100	100	100	100	100	100	100	100	100	100	100	100	100	100	100	100	100	100	100	100	100	100	100	100	100	100	100	100	100	100	100	100	100	100	100	100	100	100	100	100	100	100	100	100
1	98.3	97.6	100	97.8	97.4	96.6	98.9	97.4	99.6	101	100	101.1	100.7	100	97.1	102.5	110.8	102.3	105.8	102.9	103.3	101.7	100.7	99.7	100	101.1	98.9	100.4	100.7	100	100.9	101.6	100.4	102.6	101.5	102	101.4	101.7	102.2	101.7	105.3	102.7	103.9	103.4
2	95.5	98.3	99.7	100	96.6	95.9	97.3	96.7	97.4	101	101.2	101.5	97.6	100	99.4	101.5	111.4	99.4	107.5	102.9	98.4	102.2	101.1	96.2	98.3	100.4	100	100.8	98.5	98.7	102.6	102.1	100.9	103.4	104.4	106	101.4	105.1	103.9	98.3	107.7	105.9	96.6	102.8
	94.8	93.9	98	99.3	95.1	94.4	95.4	94.5	94.9	94.7	99.6	94.1	86.5	96.5	94.3	105.1	110.8	93.8	99.4	92	100	101.1	100	93.7	98.3	93.2	95.7	101.6	100	104	101.7	104.1	102.1	105.1	105.9	110.4	103.7	109.1	106.1	101.1	115.4	107	102.8	110.2
3	92	87.7	96.7	96.3	89.4	88.8	97.3	92.6	93	92.4	96.2	85.6	85.1	96.9	96.6	106.6	105.7	94.9	90.8	88.5	102.2	105	97.9	96.2	97.6	88.8	93.9	101.6	99.6	98.7	102.2	104.5	102.1	101.7	106.3	105.5	105.1	107.4	104.4	101.7	117.8	109.1	105.6	112.5
	97.2	86.7	98.7	98.9	100.8	87.3	97.7	91.9	93	90.4	99.6	89.3	81.1	96.5	99.4	108.6	110.2	98.3	85.5	84.5	108.2	109.5	96.4	97.9	100.3	91.7	97.9	103.3	101.5	102.6	103	104.9	103.4	104.7	111.7	104	99.5	112	109.4	106.3	118.9	115.5	108.4	113.6
4	96.9	86.3	100	97.4	95.8	88	98.1	92.6	94.1	96	99.2	89.6	86.5	98.4	107.4	114.7	115.9	109.6	104	101.1	111.4	117.9	97.1	99.3	100.7	93.9	98.9	102.5	97.4	106.6	103.5	105.3	104.3	103.4	111.2	111.4	101.8	118.9	116.6	114.8	118.3	117.1	111.2	118.2
	99.3	90.4	102.3	98.5	98.5	92.1	100.4	95.6	96.3	101	101.2	95.9	92.9	100	107.4	114.7	118.8	110.2	107.5	105.7	112.5	119.6	97.5	101.4	102	97.5	101.8	104.5	100.4	109.9	103.5	107.4	106	107.7	111.2	111.4	100	118.9	116.6	111.9	114.8	117.1	118.5	114.8
5	97.2	93.2	101.3	96.7	97.4	90.3	98.5	94.1	94.1	99.7	99.2	96.7	91.9	99.2	112.6	114.2	120.5	113	108.1	109.8	113	120.7	95.7	101	101.4	96	99.3	102.9	97.8	100.7	103	107	105.6	107.2	114.1	117.4	105.5	118.9	116	110.2	120.1	120.3	119.1	119.3
	98.6	96.6	103.3	98.1	98.5	90.6	98.5	94.1	94.5	101.3	100.4	97	92.2	100.8	113.7	111.7	118.2	116.9	113.3	108.6	116.3	116.8	96.4	101.7	102	99.3	100	104.1	101.1	104.6	103.9	107.8	106.4	110.2	118.5	115.9	105.1	119.4	118.8	113.1	121.9	118.2	123	123.9
6	96.9	96.2	104.3	98.1	99.2	92.1	97.3	94.5	96.3	102.7	101.2	98.5	94.3	102	118.3	110.2	121	117.5	118.5	110.3	116.3	121.2	96.4	101	102.7	98.9	100.4	104.5	99.3	102	103.9	107.8	105.6	110.2	115.6	115.4	107.4	120	118.2	114.8	120.7	123	123.6	122.7
	97.2	95.9	103.3	98.9	101.5	93.6	97.7	96	97.8	103.7	101.2	99.3	95.3	100.4	113.1	114.2	125.6	115.8	115	116.7	115.2	124	96.8	101	104.1	100.7	100.4	108.2	106.7	98.7	104.8	109.1	110.3	111.1	117.6	117.4	110.6	117.7	118.2	111.9	122.5	120.3	118	121.6
7	101.7	99.3	104	103.3	103	95.9	99.2	101.1	99.6	106	105	101.9	103	106.6	116	113.2	127.8	118.1	118.5	120.1	118.5	121.2	97.9	104.2	105.4	103.2	101.1	109.8	106	100	108.3	111.1	111.5	112.3	120	116.4	108.8	123.4	123.2	118.2	123.7	123	123	126.7
	103.1	98	103.6	103.7	100.8	95.5	99.6	101.1	100.4	105.3	104.2	101.1	106.4	105.9	114.3	112.7	126.7	122.6	121.4	119	117.9	121.2	98.2	104.9	105.1	103.6	102.5	111.5	104.9	102.6	111.7	111.9	111.5	113.6	116.1	113.9	110.6	125.1	123.8	115.3	122.5	125.1	118	123.3
8	102.4	98.6	105	103.3	97.4	96.3	100.8	104	100.7	108	104.6	100.7	108.1	103.1	114.9	116.2	127.8	122.6	121.4	117.2	120.1	125.1	97.9	107.3	104.4	102.9	102.5	113.9	106.3	101.3	110.4	111.9	112.4	111.9	120	114.4	113.4	124	122.7	116.5	124.3	127.8	121.9	125.6
Figure 2E
weeks	WT																										Bach1 KO
0	100	100	100	100	100	100	100	100	100	100	100	100	100	100	100	100	100	100	100	100	100	100	100	100	100	100	100	100	100	100	100	100	100	100	100	100	100	100	100	100	100	100	100	100	100	100	100	100	100
1	100	98.3871	101.527	100.388	99.5968	102.459	100.386	103.861	102.804	100.877	101.761	101.923	103.69	102.555	100.76	100.738	100	100	100	100	100	107.422	103.203	103.529	104.348	101.993	98.855	100.362	99.661	100	103.061	101.538	100.588	101.579	103.704	103.422	108.23	104.858	101.316	102.146	102.128	100	100	100	100	100	100	100	100
2	98.0315	96.371	97.3282	97.2868	98.7903	106.557	102.703	108.108	103.738	100.877	103.873	101.154	100.369	98.5401	99.6198	100.369	94.3463	97.411	100	98.2014	96.3504	105.469	103.203	101.569	103.261	101.993	98.855	100.725	101.017	101.007	103.061	98.9744	100.588	103.158	104.444	104.183	107.407	108.907	102.193	104.721	103.404	101.255	101.976	102.479	103.704	100.787	103.361	102.155	103.433
3	84.6457	91.5323	91.9847	88.7597	97.5806	99.5902	91.5058	100.386	98.5981	86.8421	101.761	96.5385	90.7749	89.0511	88.2129	92.2509	83.7456	85.4369	98.8764	98.2014	85.7664	75	75.4448	72.1569	80.4348	78.7375	95.8015	98.5507	97.9661	97.651	105.102	102.051	101.176	102.632	103.704	102.662	104.527	100	103.947	106.867	104.255	101.674	101.581	102.893	108.642	100.787	100	97.4138	104.721
4	71.2598	88.7097	90.458	82.1705	92.7419	86.0656	77.2201	77.2201	100.935	75	66.5493	76.9231	75.6458	70.438	69.962	82.2878	70.6714	71.521	79.7753	87.0504	71.1679	66.4062	69.395	67.0588	69.9275	68.4385	96.5649	97.4638	91.8644	95.9732	110.204	97.9487	92.9412	101.579	94.8148	85.9316	97.1193	86.6397	104.825	101.717	94.4681	105.021	101.976	93.3884	109.465	95.2756	96.2185	87.069	104.292
Figure 2C						Figure 2F						Figure 2H			Figure 2J			Figure 2K
30d - cfu			120-140d - cfu			Lung			Spleen
WT	Bach1-/-		WT	Bach1-/-		WT	Bach1-/-		WT	Bach1-/-		WT	Bach1-/-		WT	Bach1-/-		WT	Bach1-/-
7700000	2200000		12300000	2800000		864000000	19300000		570000	87000		1.46123	8.90805e-06		90.3694	62.6001		60.9038	11.8619
4800000	3100000		13000000	6100000		3530000000	11500000		1200000	97000		1.47389	0.000939408		89.1543	67.188		42.7306	8.81526
7000000	6000000		7300000	1000000		430000000	19700000		720000	117000		0.852979	0.00109226		82.6958	63.8858		44.943	10.1541
3800000	3200000		8400000	2460000		1400000000	3460000		500000	42000		0.59817	5.51989e-05		80.7421	59.2098		35.832	9.43669
5700000	4800000		5000000	2540000		55600000	3580000		280000	43000		1.69384	2.84401e-05		86.4226	67.8238		33.0909	15.9298
22300000	5500000		6400000	2360000		62900000	6570000		600000	39000		0.567307	1.91828e-05		80.482	65.3886		29.2427	17.116
20500000	3800000		6600000	3160000		37400000	6610000		290000	46000		0.625029	2.09231e-06		70.578	63.9529		19.4762	15.7639
10700000	12300000		7000000			420000000	2630000		700000	35000		1.05779	0		75.2246	63.402		16.2863	9.29568
12900000	25200000		10400000			89000000	27200000		220000	61000		1.13131	0.00097975		83.4161	68.0429		33.5415	12.2375
45500000	38600000		10200000			138000000	30300000		470000	88000		0.538448	0		73.3607	51.3793		23.9403	10.7
						139000000	19800000		620000	47000		0.103726	3.63124e-06		88.6176	58.9073		49.7886	12.5807
						366000000	19300000		480000	9000		1.2011	0.0324224
						65000000	1680000		140000	300000		3.19079	0.00851512
						860000000	3710000		590000	72000		0.13277	0.000558875
						43400000000	7210000		1530000	350000		0.371172	0.0460612
						203000000	21700000		730000	38000		1.00045	0.11003
						37100000	18200000		240000	53000		0.195631	0.0892872
						94500000	79100000		900000	131000		1.52948	0.0271836
						63000000	24500000		46000	42000		0.25581
						294000000	65800000		660000	114000		1.53799
						343000000	7000000		440000	58000		0.210295
						980000000	44100000		400000	60000		1.47362
						945000000	4200000		910000	23000		1.79718
						8470000000	16800000		790000	170000
						280000000	13300000		520000	37000
						420000000	28700000		190000	75000
						2730000000	16300000		12400000	68000
						6370000000	17300000		182000	110000
						3570000000	14800000		3700000	61000
						224000000	86000000		176000	109000
						1040000000			400000
						410000000			620000
						1090000000			580000
						630000000			320000
						250000000			167000
						800000000			460000
						4900000000			1030000
[truncated: 7 more columns]
