# Supplementary material for: BACH1 promotes tissue necrosis and Mycobacterium tuberculosis susceptibility
Source: Nat Microbiol. 2023 Dec 8;9(1):120–35. doi: 10.1038/s41564-023-01523-7 (PMC10769877; doi:10.1038/s41564-023-01523-7)
Supplement: Supplementary file 5 — Statistical source data. [file 41564_2023_1523_MOESM5_ESM.xlsx]

## Sheet: Sheet1
Figure 3B						Figure 3C			Figure 3D			Figure 3E							Figure 3G			Figure 3H			Figure 3K
AM %			IM %			Neutrophils %			Neutrophils iv- %			LAA gMFI over average WT			LAA gMFI over average WT										AM %		Ly6C+ IM %		Neutrophils %		Neutrophils iv- %
																			WT	BACH1 KO		WT	BACH1 KO		WT	KO	WT	KO	WT	KO	WT	KO
WT	BACH1 KO		WT	BACH1 KO		WT	BACH1 KO		WT	BACH1 KO		WT	BACH1 KO		WT	BACH1 KO			0.033942	0.377151		20.9768	41.8911		36.1	63.4	92.8	6.47	82.9	14.5	84.2	15
0.63	3.39		99.1	95.3		65.8	42.1		68.6	40		0.79	0.8		0.8	0.63			0.168356	0.192652		12.471	29.456		17.7	81.7	80	20	69.5	28.1	69.9	29.3
1.67	3.99		96.1	95		76.8	45.4		83.7	65.6		0.96	0.69		0.96	0.54			0.176194	0.451223		12.2685	57.8587		22.1	74.5	82.1	16.6	69.5	26.9	71.3	27
0.37	19.7		99.5	78.3		81.5	28.5		76.6	31.5		1.28	0.61		1.26	0.55			0.194882	0.185873		11.8375	27.2268		17.5	82.5	61.5	37.9	44.3	53.2	45.7	53.2
0.68	6.28		98.8	91.9		77.5	38.5		84.5	48.1		0.89	0.73		0.97	0.48			0.150913	0.185727		26.2167	44.2981		22.2	76.4	83	15.8	67.8	29.3	68	31
0.75	5.72		98.9	92.9		63.6	37.6		58.3	52.4		1.07	0.57		1.01	0.67			0.165742	0.201159		24.02	18.2811		17.8	80.9	60.8	37.9	43.8	53	45.7	53.5
0.75	7.57		98.9	90.2		72.7	43		70.8	53.9		1.12	0.64		1.09	0.71			0.146769	0.28586		21.82	40.0126		50.8	49.2	90.9	9.09	52.7	46.2	53.1	45.7
0.67	1.84		99.3	97.9		71.3	44.4		78.6	66.7		1.19	0.55		1.17	0.58			0.143838	0.416025		22.14	39.5796		42.6	57.2	74.7	25.3	57.1	41.9	56.8	42.6
0.79	2.2		98.9	97.4		58.1	40.1		76.8	62.8		0.91	0.54		0.87	0.62			0.15102	0.20095		13.1	45.8773		31.8	68.1	73.5	26.5	42.6	56.2	41.6	56.1
1.38	2.5		98	97.4		52.1	37.1		77.3	67.8		0.78	0.52		0.86	0.45			0.140915	0.339433		19.48	38.1519		40.1	59.7	86.3	13.7	53.2	46.1	53.9	45.5
1.54	2.13		96.3	95.7		49.2	42.5		70.4	62.1		0.55	0.49		0.43	0.46			0.263701	0.173809		16.3968	39.5852		37.3	62.6	75.7	24.3	40.9	58.7	40.7	58.9
1.07	2.57		97.1	96		58.7	55.7		66.1	71.4		0.59	0.46		0.56	0.39			0.271252	0.208012		25.5884	40.1488		42.1	57.9	85.8	14.2	48.3	50.7	50	48.7
0.93	2.17		98	95.5		80.6	38.9		80	66.3		1.55			1.61				0.183673	0.596319		31.0504	46.2482		36.4	63.2	82.5	17.5	59.3	40.2	58.7	41
0.86	1.89		98.1	96.1		82.5	46.3		80.8	60.8		1.31			1.41				0.316636	0.136165		29.9826	37.1762		36.4	63.3	69.7	30.3	46.2	53.2	46.5	53.1
												Figure 3F							0.140849	0.466974		26.4791	37.794		29.3	70.5	81.7	18.1	57.4	41.9	59.1	40.3
AM #			IM #			Neutrophils #			Neutrophils iv- #			LAA gMFI over average WT			LAA gMFI over average WT				0.270506	0.135914		22.2119	44.0261
																						18.4983	20.8346		Figure 3L							Figure 3M
WT	BACH1 KO		WT	BACH1 KO		WT	BACH1 KO		WT	BACH1 KO		WT	BACH1 KO		WT	BACH1 KO						15.0994	34.4696		AM		IM		Neutrophils iv-			AM		IM		Neutrophils iv-
12500	10900		1960000	306000		7650000	1220000		5250000	486000		1.33	1.94		1.31	1.63						18.6934	32.0874		WT	KO	WT	KO	WT	KO		WT	KO	WT	KO	WT	KO
24400	19700		1410000	469000		15500000	1520000		13000000	999000		0.72	1.74		0.64	1.64						12.3025	34.6743		1.2612	1.06722	1.09703	0.81179	1.36925	1.26461		0.972315	1.00375	0.907301	1.17387	1.18693	1.29165
5560	21200		1490000	84100		14900000	460000		11400000	145000		1.01	1.89		1.03	1.5							34.5963		0.809916	0.717838	0.825394	0.581413	0.797627	0.684042		1.03349	1.25401	1.14938	1.37752	1.0267	1.06214
7700	16200		1120000	237000		15100000	948000		12700000	456000		0.72	1.68		0.76	1.42							23.8741		1.48901	1.45873	1.57774	1.26101	1.47	1.32607		1.16377	1.48568	1.28626	1.49808	1.05977	1.09363
13700	12900		1800000	210000		10300000	826000		6000000	433000		1.22	2.12		1.26	2.07									0.637757	0.497181	0.729132	0.46031	0.615968	0.517942		0.927197	1.1903	1.07589	1.29443	0.91805	0.970802
11200	21100		1470000	252000		6340000	1180000		4490000	638000		1.12	2		1.04	1.98									1.049	0.792498	0.996919	0.778963	0.991734	0.857726		0.83223	0.940547	0.89097	1.1196	0.889705	0.882619
8880	17100		1320000	911000		6900000	1310000		5430000	872000		0.85	1.25		0.69	1.48									0.753108	0.727739	0.773788	0.550213	0.755422	0.609355		0.903202	1.07979	0.690202	0.926033	0.918837	0.954662
11800	16700		1470000	740000		3740000	951000		2870000	597000		1	1.15		1.14	1.3									0.959097	0.770706	0.973464	0.949308	0.727911	0.726063		1.00003	0.958628	1.06671	1.41954	0.936531	1.15981
12800	19100		908000	743000		1950000	983000		1510000	666000		1.03	1.13		1.12	1.31									0.991344	0.897488	1.02755	1.04341	0.970856	0.950072		0.966531	1.13008	1.04681	1.23991	0.955137	1.16084
24300	17000		1520000	762000		2440000	998000		1720000	620000		1.07	1.47		1.06	1.46									2.07417	1.92379	1.87626	1.81785	2.37125	2.30613		1.04205	1.28066	0.863663	1.14921	0.845565	1.00476
11600	30200		1050000	1130000		2130000	2070000		1410000	1480000		1.13	1.22		1.05	1.24									1.0521	0.918364	1.05134	0.938852	1.0466	0.98656		0.682783	0.989767	0.840843	1.09304	0.816622	0.974778
15700	14600		1660000	643000		6870000	875000		5490000	580000		0.87	1.32		0.91	1.3									1.20333	1.12695	1.43712	1.50635	1.23874	1.21888		0.819518	1.0845	1.21533	1.55764	1.05024	1.24251
11700	18500		1330000	940000		6330000	1400000		5120000	851000		0.92	1.46		0.98	1.45									0.540054	0.50017	0.611119	0.557759	0.493742	0.474805		1.32446	1.32446	0.909889	1.20421	0.907587	1.05747
																									1.09301	0.9759	0.995097	0.911451	1.2235	1.19117		0.880736	1.24	1.32007	1.56758	1.57019	1.79553
																									0.775628	0.739986	0.780574	0.760023	0.693732	0.703432		1.80616	1.78784	1.02692	1.29959	1.14327	1.37275
																									0.545485	0.45146	0.52495	0.474113	0.486814	0.438779		0.972787	1.43617	0.806905	1.09596	0.868307	0.955137
Figure 3I - raw pg/ml/mg of protein												Figure 3I - normalized per experiment													0.765784	0.7074	0.722527	0.672411	0.746848	0.713593		0.83918	1.01792	0.902867	1.17788	0.906554	1.03887
	IFNg	IL-1a	IL-1b	IL-6	IL-10	IL-12p40	IL-17	KC	MCP-1	TNFa		IFNg	IL-1a	IL-1b	IL-6	IL-10	IL-12p40	IL-17	KC	MCP-1	TNFa
WT	1881.18	1025.26	552.319	1780.15	6.6336	3.75093	627.331	760.964	864.435	102.77		1	0.503265	0.719598	0.743965	0.54628	0.366125	1	0.617879	0.516757	0.338318
WT	1426.07	719.795	307.276	1076.59	6.66049	2.47077	355.321	678.962	803.779	45.5307		0.613548	0.295016	0.332617	0.434093	0.550788	0.192442	0.557552	0.532543	0.470162	0.0952829
WT	1732.83	1032.89	412.415	788.022	7.76425	2.05786	136.241	688.671	1051.99	98.023		0.874029	0.508465	0.498656	0.306994	0.735877	0.136422	0.201201	0.542646	0.660833	0.318161
WT	1833.99	615.559	610.651	2361.46	9.33932	4.17414	463.965	1128.16	1092.37	122.355		0.959927	0.223954	0.811718	1	1	0.423544	0.734272	1	0.691853	0.421475
WT	1682.35	1753.89	729.874	1541.76	8.50453	2.77743	192.748	969.759	1493.51	258.61		0.831161	1	1	0.638969	0.860014	0.234048	0.293114	0.835162	1	1
WT	1261.86	659.934	323.166	1158.51	5.59212	1.05234	588.173	921.09	1367.33	56.5551		0.474111	0.254206	0.357711	0.470174	0.371635	0	0.936305	0.784515	0.903077	0.142092
WT	1058	704.224	186.128	303.19	2.95703	0.376428	4.62594	467.544	1019.67	56.201		1	0.241446	0.811446	0.332893	0.615135	0	0.0564177	0.264379	0.378186	0.0436276
WT	801.11	2511.31	225.76	715.16	3.29252	2.00163	6.81108	1615	1736.36	1240.18		0.744126	1	1	0.816825	0.712188	0.152832	0.091291	1	0.655367	1
WT	767.718	2494.58	173.446	374.262	2.08061	1.49933	2.2228	933.219	1574.56	81.1286		0.710867	0.992979	0.751113	0.41638	0.361599	0.105596	0.0180654	0.562917	0.59279	0.0637633
WT	541.199	2281.8	214.518	871.097	3.87017	2.12449	6.95535	1367.19	2627.47	1126.84		0.485245	0.903662	0.946517	1	0.879292	0.164385	0.0935936	0.841127	1	0.90845
WT	543.212	965.957	112.61	188.452	1.94737	0.761557	14.0453	373.537	1233.69	35.1212		0.487249	0.351314	0.461682	0.198113	0.323057	0.0362169	0.206744	0.204112	0.460961	0.0266001
WT	960.232	1437.56	845.511	1448.14	3.55108	1.10505	79.1595	1287.22	1238.23	169.742		1	0.683994	0.638958	0.749604	0.703342	0.206251	0.69912	0.574353	0.731228	0.447016
WT	627.519	1467.38	966.092	1330.31	3.70808	0.563825	44.1049	1862.11	1374.23	375.882		0.62522	0.699108	0.732208	0.687321	0.738295	0.0946657	0.380126	0.872255	0.825248	1
WT	781.107	1346.6	975.622	1111.72	2.72545	0.997899	112.223	1380.45	1171.41	190.74		0.798227	0.637877	0.739578	0.571782	0.51954	0.184159	1	0.62266	0.685039	0.503345
WT	720.249	1555.57	1217.12	1600.68	3.78706	0.104663	35.894	1804.1	1546.06	188.975		0.729675	0.743824	0.926336	0.830234	0.755875	0	0.305407	0.842191	0.944028	0.49861
WT	627.962	2060.85	1312.37	1921.86	4.88366	0.777903	37.969	2108.63	1627.02	290.935		0.625719	1	1	1	1	0.138802	0.324289	1	1	0.772123
BACH1-/-	703.512	287.055	96.6574	91.0035	3.37592	4.09455	12.5456	167.224	191.736	23.0897		0	0	0	0	0	0.412746	0	0	0	0
BACH1-/-	944.125	375.553	129.072	104.682	4.60394	7.98724	13.2558	263.132	266.707	33.4397		0.204312	0.060333	0.0511906	0.00602449	0.205926	0.940879	0.00115519	0.0998078	0.0575921	0.0439456
BACH1-/-	1530.99	739.66	317.191	822.982	6.90413	3.67487	91.5736	519.92	531.138	57.1442		0.702641	0.308559	0.348275	0.322392	0.591643	0.355806	0.128546	0.367035	0.260724	0.144593
BACH1-/-	1779.57	675.404	260.229	327.939	6.83007	8.423	32.4369	310.515	336.929	56.93		0.913721	0.264753	0.258318	0.104356	0.579225	1	0.0323548	0.149117	0.111535	0.143684
BACH1-/-	1084.2	516.326	192.958	213.067	3.65036	3.79557	65.8874	303.716	323.22	43.6786		0.323255	0.156303	0.152082	0.0537617	0.046022	0.372182	0.0867648	0.142042	0.101004	0.087419
BACH1-/-	494.673	899.793	145.096	210.901	4.28743	11.0104	27.6543	306.244	374.991	25.0554		0.438903	0.32354	0.616234	0.224484	1	1	0.423935	0.160972	0.12886	0.0184693
BACH1-/-	627.145	736.519	177.446	639.893	3.58217	7.96251	63.7502	414.598	377.689	17.8993		0.570851	0.255003	0.770145	0.72841	0.795977	0.713384	1	0.230436	0.129903	0.0126888
BACH1-/-	54.0247	129.031	15.5688	19.799	1.26664	4.76794	1.09084	59.8835	50.3988	4.55796		0	0	0	0	0.126132	0.412971	0	0.00303313	0.00332445	0.00191222
BACH1-/-	386.334	647.37	125.79	162.91	1.26664	7.27734	28.3241	226.331	293.912	20.9767		0.330994	0.217581	0.524385	0.16811	0.126132	0.648951	0.434624	0.109741	0.0975025	0.0151747
BACH1-/-	127.809	173.43	26.1898	26.4637	0.830626	5.38766	3.22895	55.1522	41.8029	2.19066		0.0734923	0.018637	0.0505304	0.00782886	0	0.471248	0.0341227	0	0	0
BACH1-/-	259.452	389.835	68.8977	133.856	1.00147	3.70048	5.02935	321.108	218.551	13.9655		0.210615	0.152798	0.0383689	0.054908	0.135749	0.741351	0.0245403	0.0737226	0.0263375	0.029136
BACH1-/-	810.321	899.647	169.06	287.876	1.72283	4.19781	23.5397	610.624	485.955	25.6197		0.831135	0.411271	0.115828	0.136319	0.296337	0.843887	0.192983	0.223747	0.211191	0.060399
BACH1-/-	72.4773	88.4577	19.2834	29.976	0.39169	3.3206	2.3326	178.839	208.408	3.10429		0	0	0	0	0	0.663031	0	0	0.0193259	0
BACH1-/-	190.992	375.727	55.363	108.098	1.67601	4.95502	16.2521	239.611	180.452	11.1632		0.133499	0.145645	0.0279019	0.0412931	0.285914	1	0.126667	0.0314917	0	0.0216186
