# Supplementary material for: BACH1 promotes tissue necrosis and Mycobacterium tuberculosis susceptibility
Source: Nat Microbiol. 2023 Dec 8;9(1):120–35. doi: 10.1038/s41564-023-01523-7 (PMC10769877; doi:10.1038/s41564-023-01523-7)
Supplement: Supplementary file 6 — Statistical source data. [file 41564_2023_1523_MOESM6_ESM.xlsx]

## Sheet: Sheet1
Single cell data GEO Submission (GSE236053)
