# Supplementary material for: BACH1 promotes tissue necrosis and Mycobacterium tuberculosis susceptibility
Source: Nat Microbiol. 2023 Dec 8;9(1):120–35. doi: 10.1038/s41564-023-01523-7 (PMC10769877; doi:10.1038/s41564-023-01523-7)
Supplement: Supplementary file 7 — Statistical source data. [file 41564_2023_1523_MOESM7_ESM.xlsx]

## Sheet: Sheet1
Figure 5 A-C - RNAseq data GEO Submission GSE236853
Figure 5D			Figure 5E			Figure 5F
TAS			GSH			MDA
B6.Sst1s	B6.Sst1sBACH1-/-		B6.Sst1s	B6.Sst1sBACH1-/-		B6.Sst1s	B6.Sst1sBACH1-/-
0.0681757	0.0992982		9.7979	18.7342		216.617	105.491
0.0561312	0.0799082		2.28358	22.1435		228.131	50.493
0.0409849	0.100445		7.48422	13.9196		236.555	46.5484
0.0905992	0.0721672		17.9591	16.4024		268.134	108.372
0.0917943	0.0938686		11.8857	43.5509		666.4	98.5232
0.091605	0.272715		4.72396	38.4532		653.822	36.2055
0.057182	0.234113		1.64461	30.3819		560.879	477.668
0.079497	0.140063		3.73142	25.7039		616.417	188.104
0.034774	0.137502		3.53501	24.4623		686.064	369.259
0.073744	0.116192		4.54253	26.5572		243.11	458.445
0.0363591	0.147321		4.1341	31.143		305.729	261.373
0.07628	0.13266		5.7679	23.1705		344.518	308.761
0.0600982	0.105145		3.60286	33.6763		291.358	257.635
0.125428	0.143181		8.38088	47.2957			156.906
	0.14871		0	40.4918			146.328
	0.102712			14.5726			83.1083
	0.087717
Figure 5I - raw pg/ml/mg of protein												Figure 5I - normalized per experiment
	IFNg	IL-1a	IL-1b	IL-6	IL-10	IL-12p40	IL-17	KC	MCP-1	TNFa		IFNg	IL-1a	IL-1b	IL-6	IL-10	IL-12p40	IL-17	KC	MCP-1	TNFa
B6.Sst1s	38.9646	278.308	87.7976	876.316	0.718717	1.45729	152.222	499.585	728.509	25.3775		0.0647723	0.132987	0.151672	0.317114	0.303233	0.50138	0.509382	0.27181	0.629938	0.215009
B6.Sst1s	14.2618	1827.92	499.908	2663.1	0.519228	1.74773	24.8296	1726.47	1113.72	102.378		0	1	1	1	0.148155	0.648509	0.0699827	1	1	1
B6.Sst1s	30.7968	529.484	179.096	1054.73	1.10348	2.23744	18.9771	631.697	865.232	41.2768		0.0433559	0.273521	0.339609	0.385302	0.602336	0.896586	0.0497964	0.350223	0.761285	0.377097
B6.Sst1s	54.8571	140.906	33.9684	130.723	1.20405	2.44158	294.464	155.644	75.2448	5.85027		0.106443	0.05611	0.0408644	0.0321585	0.680518	1	1	0.0676712	0.0023627	0.0159363
B6.Sst1s	14.3341	245.495	98.3646	771.11	1.50891	2.28324	85.2818	619.026	1098.24	23.5043		0.000189488	0.114628	0.173424	0.276906	0.917508	0.919786	0.278493	0.342702	0.985125	0.195913
B6.Sst1s	31.309	1795.52	744.512	1106.35	12.4759	5.92189	9.30141	1459.95	1086.75	173.482		0.0256068	0.889196	1	0.745729	0.493171	0.209881	0.190741	0.729253	0.799345	0.661521
B6.Sst1s	21.7459	1690.26	528.631	1012.09	22.36	16.6658	12.041	1986.01	979.098	197.929		0.00351986	0.834084	0.703495	0.681736	1	1	0.252669	1	0.716895	0.756907
B6.Sst1s	20.2219	2007.16	625.583	1480.88	7.40617	5.17042	10.0915	1256.69	1348.73	260.232		0	1	0.836655	1	0.233212	0.154618	0.208601	0.624637	1	1
B6.Sst1s	44.9991	1275.17	637.605	1368.85	7.20332	5.87672	45.1013	1073.59	1084.06	107.706		0.0572252	0.616762	0.853168	0.923939	0.22281	0.206559	1	0.530402	0.797288	0.404875
B6.Sst1s	44.3056	1194.43	595.09	869.602	21.6428	12.9807	24.851	1012.97	847.857	106.816		0.0556236	0.57449	0.794775	0.584996	0.963225	0.728994	0.542239	0.499199	0.616377	0.401402
B6.Sst1s	13.8708	1528.73	464.429	846.442	1.45387	2.07035	19.8533	984.603	961.781	100.951		0.0205355	0.61342	0.62049	0.874621	0.29254	0.183594	0.167463	0.52133	0.447928	0.512943
B6.Sst1s	9.24623	2038.18	572.27	705.577	2.21838	1.20774	20.8291	1805.95	916.445	122.534		0.00783494	0.843073	0.772813	0.726888	0.47801	0.0156901	0.176309	1	0.425252	0.627317
B6.Sst1s	6.39333	1904.83	290.523	652.412	1.70311	2.11605	7.89511	1384.3	764.19	97.5189		0	0.782962	0.374854	0.67113	0.353005	0.192489	0.0590678	0.75427	0.349097	0.494752
B6.Sst1s	11.5267	2386.29	733.115	965.992	4.37003	3.97941	14.8295	1075.88	2065.53	192.86		0.0140977	1	1	1	1	0.555188	0.121925	0.574526	1	1
B6.Sst1s	10.1905	797.224	206.5	303.158	0.402674	1.34358	33.0034	692.975	611.67	36.2646		0.010428	0.283662	0.256174	0.304847	0.0375194	0.0421295	0.286662	0.351373	0.27281	0.170144
B6.Sst1sBACH1-/-	143.803	51.5074	14.1168	138.975	0.764307	2.34108	13.8538	51.1654	83.77	6.24781		0.339666	0.00609113	0	0.0353126	0.338673	0.949086	0.0321254	0.00565971	0.0105527	0.019989
B6.Sst1sBACH1-/-	90.5159	73.1136	15.7991	46.5792	1.13649	1.25197	4.53989	41.6297	72.7854	4.28707		0.199943	0.0181799	0.00346288	0	0.628	0.397369	0	0	0	0
B6.Sst1sBACH1-/-	395.641	97.4412	27.4048	704.347	1.38875	0.756072	75.4748	205.275	227.205	5.91845		1	0.0317913	0.0273532	0.25139	0.824097	0.146161	0.244667	0.0971281	0.148347	0.0166313
B6.Sst1sBACH1-/-	61.7244	40.6207	16.5761	124.403	0.700874	1.42111	11.6409	72.9277	81.2433	4.39789		0.12445	0	0.00506232	0.0297433	0.289362	0.483053	0.0244926	0.0185763	0.00812536	0.00112978
B6.Sst1sBACH1-/-	299.941	76.1432	29.1992	118.316	1.58712	2.17935	77.9905	98.9981	154.777	9.4328		0.74907	0.019875	0.031047	0.0274169	0.978308	0.867162	0.253344	0.0340498	0.0787674	0.0524589
B6.Sst1sBACH1-/-	48.1653	153.715	40.4025	289.737	1.61503	2.29762	35.2696	184.653	278.534	12.3269		0.0888972	0.0632769	0.054109	0.0929316	1	0.927073	0.105992	0.0848886	0.197658	0.0819628
B6.Sst1sBACH1-/-	210.808	45.8924	17.6736	279.746	0.328643	0.467544	87.7404	60.1099	111.659	5.16977		0.515355	0.00294955	0.00732165	0.0891132	0	0	0.286973	0.0109685	0.037345	0.0089988
B6.Sst1sBACH1-/-	20.4872	105.745	18.1306	7.93298	3.06882	5.52387	1.66077	55.8853	60.5493	4.06331		0.000612868	0.00449733	0.00234303	0	0.0108049	0.180611	0.0180237	0.00661133	0.0133761	0.000484022
B6.Sst1sBACH1-/-	28.8781	139.145	22.3479	8.78675	3.37413	7.3757	3.0483	43.0397	45.5575	4.78249		0.0199923	0.0219842	0.00813529	0.000579641	0.0264606	0.316795	0.0493888	0	0.00189386	0.00329011
B6.Sst1sBACH1-/-	38.5276	130.143	20.1121	13.9471	5.79936	7.53174	0.863442	62.7645	115.883	4.72968		0.0422788	0.0172714	0.00506453	0.00408302	0.150819	0.328271	0	0.0101519	0.0557561	0.00308405
B6.Sst1sBACH1-/-	70.9802	208.774	34.392	26.7014	5.14248	8.10673	5.34541	83.4228	81.409	6.77616		0.117231	0.0584393	0.0246773	0.0127421	0.117137	0.370556	0.101315	0.0207842	0.0293526	0.011069
B6.Sst1sBACH1-/-	24.7673	128.951	16.4247	15.0393	3.47523	3.06795	2.38693	75.497	43.0848	3.93926		0.010498	0.0166471	0	0.00482456	0.0316445	0	0.0344384	0.016705	0	0
B6.Sst1sBACH1-/-	453.199	97.1547	30.5563	363.085	2.8581	4.71499	12.5888	172.515	217.731	9.21566		1	0	0.0194091	0.241116	0	0.121125	0.265052	0.0666377	0.133762	0.0205874
B6.Sst1sBACH1-/-	20.5451	167.97	25.1336	12.4834	0.443483	2.01543	1.37875	90.0579	66.2459	4.1582		0.0388652	0	0	0	0.0474196	0.172905	0	0	0	0
B6.Sst1sBACH1-/-	113.34	308.004	63.6687	129.973	3.10224	6.26463	14.985	360.612	284.715	11.8326		0.293707	0.063126	0.0544295	0.123219	0.692436	1	0.123334	0.157676	0.109274	0.0406696
B6.Sst1sBACH1-/-	161.927	206.524	51.3252	269.668	0.248019	1.12714	23.2917	304.096	441.32	8.79854		0.427143	0.0173796	0.0369948	0.269725	0	0	0.198631	0.124739	0.187604	0.0245908
B6.Sst1sBACH1-/-	370.519	447.466	122.553	439.246	0.649214	2.18526	111.699	397.143	693.885	22.0096		1	0.125994	0.137602	0.447571	0.09733	0.205962	1	0.178966	0.313932	0.0946012
