# Supplementary material for: BACH1 promotes tissue necrosis and Mycobacterium tuberculosis susceptibility
Source: Nat Microbiol. 2023 Dec 8;9(1):120–35. doi: 10.1038/s41564-023-01523-7 (PMC10769877; doi:10.1038/s41564-023-01523-7)
Supplement: Supplementary file 8 — Statistical source data. [file 41564_2023_1523_MOESM8_ESM.xlsx]

## Sheet: Sheet1
Figure 6B						Figure 6D			Figure 6E
Lung			Spleen
B6.Sst1s	B6.Sst1sBACH1-/-		B6.Sst1s	B6.Sst1sBACH1-/-		B6.Sst1s	B6.Sst1sBACH1-/-		B6.Sst1s	B6.Sst1sBACH1-/-
1200000000	4400000		2000000	54000		90.5261	50		82.0688	19.0136
17800000000	4000000		2400000	63000		87.243	59.6738		53.7755	13.8701
12600000000	14600000		2800000	70000		78.8504	68.5143		64.0757	24.8216
220000000	13600000		900000	54000		80.9197	50.2033		48.4804	11.3815
18700000000	3200000		5100000	70000		71.03	73.8726		54.014	22.8621
76000000000	11000000		600000	57000		87.6292	71.6178		69.3575	21.0859
3200000000	10800000		700000	38000		93.2417	68.115		68.1	8.61017
272000000000	22500000		1080000	132000		82.1052	78.3798		70.936	38.8049
166000000000	2000000		740000	70000		98.7701	49.4076		75.261	13.595
10000000000	1000000		2400000	386000		95.6198	59.6545		95.6198	11.2711
13200000000	12000000					91.0773	86.1622		45.1765	52.1233
16200000000	5000000					93.105	63.4775		75.9831	26.6153
38200000000	5000000					96.3596	60.64		78.8043	28.6456
20800000000	5000000					95.184			78.3998
20400000000	9400000					92.3901			44.3292
	14200000					94.5588			73.9071
	110000000
	324000000
