# Supplementary material for: BACH1 promotes tissue necrosis and Mycobacterium tuberculosis susceptibility
Source: Nat Microbiol. 2023 Dec 8;9(1):120–35. doi: 10.1038/s41564-023-01523-7 (PMC10769877; doi:10.1038/s41564-023-01523-7)
Supplement: Supplementary file 9 — Statistical source data. [file 41564_2023_1523_MOESM9_ESM.xlsx]

## Sheet: Sheet1
Extended Fig1A					Extended Fig1B
London cohort		South Africa cohort
LTBI	PTB	LTBI	Active TB		control	Low	High		H37Rv high blood CH	H37Rv high lung CH
6.67111	8.03301	5.84616	8.43252		10.0785	10.6003	10.8424		10.2392	10.8424
6.91257	8.35481	6.54562	7.65461		10.1719	10.8711	10.4705		9.7927	10.4705
6.88682	7.79925	6.99815	7.11813		10.1607	10.6125	10.4561		10.0143	10.4561
7.46475	7.40101	6.31606	8.41821		10.1331	10.6739	10.7307		10.0997	10.7307
7.48423	7.60089	6.5068	7.56758		10.1622	11.0533	10.5868		9.87312	10.5868
6.65156	7.34427	7.07897	7.34239
6.85906	7.49111	7.01752	6.83342
5.29694	6.78884	5.93112	7.84453
6.94189	7.84078	6.45757	6.83958
7.86678	7.49316	6.29737	7.35013
7.3505	8.37749	6.05783	7.70106
6.40386	7.60648	6.45688	6.2731
7.41476	7.44657	6.35246	7.6776
6.44004	7.21729	5.69899	7.70025
6.42538	7.45082	6.46322	7.4198
6.87923	6.90086	7.02	7.81142
7.318	7.25108	7.10938
6.30565	6.94577	5.66318
6.43736	7.69318	6.20003
8.09926	6.24101	6.52613
7.27274	7.32659	5.92245
		6.6242
		6.22404
		5.94208
		6.7157
		7.23407
		6.97775
		6.40045
		7.69901
		7.41335
		7.59785
