# Supplementary material for: BACH1 promotes tissue necrosis and Mycobacterium tuberculosis susceptibility
Source: Nat Microbiol. 2023 Dec 8;9(1):120–35. doi: 10.1038/s41564-023-01523-7 (PMC10769877; doi:10.1038/s41564-023-01523-7)
Supplement: Supplementary file 10 — Statistical source data. [file 41564_2023_1523_MOESM10_ESM.xlsx]

## Sheet: Sheet1
Fig 2E - pg/ml of protein
	IFNg	IL-1a	IL-1b	IL-6	IL-10	IL-12p40	IL-17	KC	MCP-1	TNFa
WT	212.619	366.289	119.743	54.2241	1.42011	4.17375	51.228	177.878	131.174	18.2329
WT	421.674	356.844	139.303	379.823	1.84361	2.32259	209.026	212.883	212.87	18.486
WT	354.594	229.64	90.0168	85.8456	2.27618	4.2524	24.9215	133.624	105.562	15.0828
WT	333.535	209.421	86.2972	56.4865	1.0407	0.763178	55.2247	62.1272	75.3691	12.3528
WT	763.697	1005.14	354.421	847.746	2.85291	1.56968	166.191	525.292	531.179	66.6049
WT	533.833	612.363	309.121	528.589	3.015	2.87233	413.171	317.98	358.723	34.9605
WT	359.35	600.501	151.612	242.835	0.945883	2.24517	398.175	294.952	203.344	19.5283
WT	257.377	621.95	126.721	513.374	2.32686	1.77693	397.373	275.634	249.099	21.3971
WT	276.204	697.017	166.502	202.148	1.17838	0.878971	73.7202	294.329	401.298	35.8582
WT	297.53	2267.99	358.679	763.4	2.75577	1.80769	30.0095	584.835	534.279	482.055
WT	1881.18	1025.26	552.319	1780.15	6.6336	3.75093	627.331	760.964	864.435	102.77
WT	1426.07	719.795	307.276	1076.59	6.66049	2.47077	355.321	678.962	803.779	45.5307
WT	1732.83	1032.89	412.415	788.022	7.76425	2.05786	136.241	688.671	1051.99	98.023
WT	1833.99	615.559	610.651	2361.46	9.33932	4.17414	463.965	1128.16	1092.37	122.355
WT	1682.35	1753.89	729.874	1541.76	8.50453	2.77743	192.748	969.759	1493.51	258.61
WT	1261.86	659.934	323.166	1158.51	5.59212	1.05234	588.173	921.09	1367.33	56.5551
WT	1058	704.224	186.128	303.19	2.95703	0.376428	4.62594	467.544	1019.67	56.201
WT	801.11	2511.31	225.76	715.16	3.29252	2.00163	6.81108	1615	1736.36	1240.18
WT	767.718	2494.58	173.446	374.262	2.08061	1.49933	2.2228	933.219	1574.56	81.1286
WT	541.199	2281.8	214.518	871.097	3.87017	2.12449	6.95535	1367.19	2627.47	1126.84
WT	543.212	965.957	112.61	188.452	1.94737	0.761557	14.0453	373.537	1233.69	35.1212
WT	960.232	1437.56	845.511	1448.14	3.55108	1.10505	79.1595	1287.22	1238.23	169.742
WT	627.519	1467.38	966.092	1330.31	3.70808	0.563825	44.1049	1862.11	1374.23	375.882
WT	781.107	1346.6	975.622	1111.72	2.72545	0.997899	112.223	1380.45	1171.41	190.74
WT	720.249	1555.57	1217.12	1600.68	3.78706	0.104663	35.894	1804.1	1546.06	188.975
WT	627.962	2060.85	1312.37	1921.86	4.88366	0.777903	37.969	2108.63	1627.02	290.935
Bach1KO	240.367	299.598	77.3681	51.9613	1.81457	2.24219	16.0526	114.517	103.087	12.3672
Bach1KO	241.453	170.853	52.7938	70.9299	1.11776	1.62894	6.75057	82.2493	90.2839	9.93507
Bach1KO	373.342	154.62	61.9972	146.834	2.49083	2.95822	44.1643	114.373	127.829	11.3978
Bach1KO	361.078	196.845	79.1761	132.039	2.91041	4.23309	31.856	108.821	144.354	11.4234
Bach1KO	271.502	182.235	53.9397	44.7691	2.51648	4.75158	15.0509	54.9469	415.136	10.9676
Bach1KO	216.942	221.03	58.497	109.504	0.939784	1.23591	30.8977	109.161	134.196	11.8717
Bach1KO	346.301	350.041	78.716	171.348	1.42834	0.910152	138.733	194.792	196.312	15.7228
Bach1KO	236.315	255.585	47.2672	176.006	1.49925	2.16404	30.6197	154.714	134.531	10.9318
Bach1KO	319.7	445.122	86.4164	77.0203	3.25863	2.22547	116.361	223.192	146.401	16.6617
Bach1KO	703.512	287.055	96.6574	91.0035	3.37592	4.09455	12.5456	167.224	191.736	23.0897
Bach1KO	944.125	375.553	129.072	104.682	4.60394	7.98724	13.2558	263.132	266.707	33.4397
Bach1KO	1530.99	739.66	317.191	822.982	6.90413	3.67487	91.5736	519.92	531.138	57.1442
Bach1KO	1779.57	675.404	260.229	327.939	6.83007	8.423	32.4369	310.515	336.929	56.93
Bach1KO	1084.2	516.326	192.958	213.067	3.65036	3.79557	65.8874	303.716	323.22	43.6786
Bach1KO	494.673	899.793	145.096	210.901	4.28743	11.0104	27.6543	306.244	374.991	25.0554
Bach1KO	627.145	736.519	177.446	639.893	3.58217	7.96251	63.7502	414.598	377.689	17.8993
Bach1KO	54.0247	129.031	15.5688	19.799	1.26664	4.76794	1.09084	59.8835	50.3988	4.55796
Bach1KO	386.334	647.37	125.79	162.91	1.26664	7.27734	28.3241	226.331	293.912	20.9767
Bach1KO	127.809	173.43	26.1898	26.4637	0.830626	5.38766	3.22895	55.1522	41.8029	2.19066
Bach1KO	259.452	389.835	68.8977	133.856	1.00147	3.70048	5.02935	321.108	218.551	13.9655
Bach1KO	810.321	899.647	169.06	287.876	1.72283	4.19781	23.5397	610.624	485.955	25.6197
Bach1KO	72.4773	88.4577	19.2834	29.976	0.39169	3.3206	2.3326	178.839	208.408	3.10429
Bach1KO	190.992	375.727	55.363	108.098	1.67601	4.95502	16.2521	239.611	180.452	11.1632
