# Supplementary material for: BACH1 promotes tissue necrosis and Mycobacterium tuberculosis susceptibility
Source: Nat Microbiol. 2023 Dec 8;9(1):120–35. doi: 10.1038/s41564-023-01523-7 (PMC10769877; doi:10.1038/s41564-023-01523-7)
Supplement: Supplementary file 11 — Statistical source data. [file 41564_2023_1523_MOESM11_ESM.xlsx]

## Sheet: Sheet1
Extended Figure 3A			Extended Figure 3B			Extended Figure 3C
WT	Bach1-/-		WT	BACH1 KO		WT	BACH1 KO
112000	74200		15100	12300		532000	364000
179000	196000		2270	3860		115000	93000
207000	165000		1780	5880		207000	112000
307000	264000		4240	20900		316000	209000
143000	138000		8720	9190		164000	195000
278000	157000		41800	12200		783000	286000
255000	142000		31400	8150		736000	174000
239000	190000		16100	10900		422000	232000
176000	200000		19600	23500		112000	192000
165000			14100			120000
