# Supplementary material for: BACH1 promotes tissue necrosis and Mycobacterium tuberculosis susceptibility
Source: Nat Microbiol. 2023 Dec 8;9(1):120–35. doi: 10.1038/s41564-023-01523-7 (PMC10769877; doi:10.1038/s41564-023-01523-7)
Supplement: Supplementary file 13 — Statistical source data. [file 41564_2023_1523_MOESM13_ESM.xlsx]

## Sheet: Figure 1
Figure 1A				Figure 1B					Figure 1D
HC	TBI	PTB		HC	Incident TB	Subclinical TB	Clinical TB		Neutrophils (CD11b, CD16 and CD66b +)	Monocytes (CD2-CD3-CD19-CD20CD56-HLADR+)	Lymphocytes (CD3+)
0.4	0.3	0.5		6.45846	7.75158	7.03138	7.58809		3.2	5.4	2.1
0.3	0.2	0.8		5.94495	6.97625	7.11485	7.8484		1.5	3.6	2.9
0.5	0.4	0.2		6.33012	6.91925	7.1611	7.72489		2.9	2.1	1.2
0.1	0.1	0.9		6.23019	7.33501	7.68474	7.70953		0.5	6.4	3.4
0.4	0.3	1.4		6.06662	7.37932	8.09853	6.94746		1.3	7.3	2.9
0.6	0.6	1.8		6.36224	6.70923	7.68242	6.81264		3	2.3	4.2
0.2	0.8	3.5		6.07786	7.43226	7.8644	8.53904		2.4	3.1	1.9
0.4	1.9	4.8		6.93201	7.01713	7.71268	7.63671		1.7	8.3	2.8
0.1	3.4	2.5		6.51897	6.39242	7.66113	7.17763		4.3	10.2	3.6
0.6	2.7	3.8		6.7381	6.07801	6.44161	8.51064		2.8	12.3	2.5
0.2	2.1	3.3		6.01622	7.29758	7.05652	7.67008		2.9	11.4	5.5
0.1	4.3	4.7		6.17845	7.31863	7.44299	7.39806		3.1	9.3	4.3
0.3	2.2	3.9		7.22675	7.31261	7.18389	6.85005		2.2	5.4	7.4
0.2	4.7	5.5		7.63409	5.8951	6.29827	7.96311		1.6	2.9	2.4
0.3	1.2	6		6.74613	7.09373	7.66607	6.89396		1.4	3.2	1
0.4	4.5	5.8		6.74179	7.17722	6.41191	7.35367		2.4	7.5	2.4
0.2	2.3	6.8		5.72077	6.34019	7.26922	7.74582		3.5	3.4	2.9
0.4	1.9	7.2		6.76666	6.23948	7.42279	6.21895		4.2	9.5	1.4
0.1	4.3	6.6		5.68672		6.88162	7.73851		2.9	7.6	2.3
0.1	2.9	5.9		6.45698		6.22802	7.75223		1.4	14.3	0.9
0.3	2.5	8.4		6.2204		7.29048	7.45071		1.8	2.9	6.3
0.4	4.2	9.5		6.49418		7.557	7.87543		1.8	3.5	2.4
0.6	4.9	9.7		6.23331		7.6209			0.4	5.5	3.8
0.3	3.4	10.3		6.40151		6.52881			0.7	4	4.7
0.2	4.2	12.5		6.63488		7.28741			2.3	2.6	10.3
0.1	3.1	16.3		6.8294		7.89355			1.9	3.2	6.3
0.5	2.6	10.4		6.56851		7.50949			0.9	6.6	3.9
0.2	6.3	9.8		6.44883					1.4	5.7	7.1
0.4	4.6	12.4		6.16732					1.6	3.9	2.4
0.2	3.8	15.5		6.93051
				7.4382
				7.111
				7.13102
				7.10924
				7.81764
				6.73557
				6.94348
				7.05153
				6.70032
				6.15233
				6.28889
				6.221
				6.7049
				7.40113
				7.45134
				6.25704
				6.23133
				7.22288
				7.7087
				6.83454
				7.32712
				6.65196
				7.69173
				7.41332
				6.7348
				6.45195
				6.36983
				6.73504
				6.55787
				7.49075
				6.55417
				6.07061
				6.39808
				5.96349
				7.01046
				6.73565
				7.38923
				7.06064
				7.05672
				6.49957
				6.37397
				6.24466
				7.53013
				7.3677
				6.39669
				6.01369
				6.56025
				6.67293
				6.74819
				6.86821
				6.68979
				7.13928
				6.01797
				6.97048
				5.38899
				7.53518
				5.89669
				6.74889
				6.36908
				7.00218
				7.36417
				7.07923
				6.02186
				6.48087
				6.34657
				6.93589
				7.75323
				7.45818
				6.91549
				6.2596
				7.95908
				6.92155
				6.52095
				6.667
				6.94011
				7.25519
				6.78252
				6.66487
				6.45471
				6.45159
				6.92676
				6.35993
				7.45177
				7.06415
				6.16499
				7.51118
				6.36824
				7.00238
				6.25764
				6.81464
				6.8756
				6.73899
				7.39696
				6.88307
				6.74669
				7.46403
				7.55896
				7.2206
				7.18424
				7.92418
				7.85238
				7.09479
				6.39471
				6.33031
				7.51975
				7.06317
				7.30155
				7.83888
				6.56151
				7.84254
				7.10878
				6.91728
				7.53448
				6.07439
				7.84287
				7.2881
				7.35102
				6.56367
				7.25049
				6.57579
				7.04701
				6.76264
				7.06774
				7.2291
				6.43946
				6.67147
				7.67403
				6.83032
				6.74059
				6.49838
				7.741
				6.74753
				6.70244
				7.07892
				6.63235
				6.53273
				6.71368
				6.96362
				6.85474
				7.31977
				6.6968
				6.3036
				6.46294
				5.92753
				7.16255
				7.34045
				7.37986
				8.04621
				5.91753
				6.01749
				5.72637
				6.55317
				6.90875
				6.98407
				6.31464
				6.48367
				7.09359
				7.07818
				5.82405
				6.36466
				7.79098
				6.39854
				6.21388
				6.00326
				6.41218
				6.30596
				5.51265
				6.46512
				7.03787
				7.12324
				5.54877
				7.46801
				7.66302
				6.18911
				6.47578
				5.75356
				6.58042
				6.14948
				5.81669
				6.65505
				7.29193

## Sheet: Figure 2
Figure 2B
	WT																						Bach1 KO
weeks	100	100	100	100	100	100	100	100	100	100	100	100	100	100	100	100	100	100	100	100	100	100	100	100	100	100	100	100	100	100	100	100	100	100	100	100	100	100	100	100	100	100	100	100
1	98.3	97.6	100	97.8	97.4	96.6	98.9	97.4	99.6	101	100	101.1	100.7	100	97.1	102.5	110.8	102.3	105.8	102.9	103.3	101.7	100.7	99.7	100	101.1	98.9	100.4	100.7	100	100.9	101.6	100.4	102.6	101.5	102	101.4	101.7	102.2	101.7	105.3	102.7	103.9	103.4
2	95.5	98.3	99.7	100	96.6	95.9	97.3	96.7	97.4	101	101.2	101.5	97.6	100	99.4	101.5	111.4	99.4	107.5	102.9	98.4	102.2	101.1	96.2	98.3	100.4	100	100.8	98.5	98.7	102.6	102.1	100.9	103.4	104.4	106	101.4	105.1	103.9	98.3	107.7	105.9	96.6	102.8
	94.8	93.9	98	99.3	95.1	94.4	95.4	94.5	94.9	94.7	99.6	94.1	86.5	96.5	94.3	105.1	110.8	93.8	99.4	92	100	101.1	100	93.7	98.3	93.2	95.7	101.6	100	104	101.7	104.1	102.1	105.1	105.9	110.4	103.7	109.1	106.1	101.1	115.4	107	102.8	110.2
3	92	87.7	96.7	96.3	89.4	88.8	97.3	92.6	93	92.4	96.2	85.6	85.1	96.9	96.6	106.6	105.7	94.9	90.8	88.5	102.2	105	97.9	96.2	97.6	88.8	93.9	101.6	99.6	98.7	102.2	104.5	102.1	101.7	106.3	105.5	105.1	107.4	104.4	101.7	117.8	109.1	105.6	112.5
	97.2	86.7	98.7	98.9	100.8	87.3	97.7	91.9	93	90.4	99.6	89.3	81.1	96.5	99.4	108.6	110.2	98.3	85.5	84.5	108.2	109.5	96.4	97.9	100.3	91.7	97.9	103.3	101.5	102.6	103	104.9	103.4	104.7	111.7	104	99.5	112	109.4	106.3	118.9	115.5	108.4	113.6
4	96.9	86.3	100	97.4	95.8	88	98.1	92.6	94.1	96	99.2	89.6	86.5	98.4	107.4	114.7	115.9	109.6	104	101.1	111.4	117.9	97.1	99.3	100.7	93.9	98.9	102.5	97.4	106.6	103.5	105.3	104.3	103.4	111.2	111.4	101.8	118.9	116.6	114.8	118.3	117.1	111.2	118.2
	99.3	90.4	102.3	98.5	98.5	92.1	100.4	95.6	96.3	101	101.2	95.9	92.9	100	107.4	114.7	118.8	110.2	107.5	105.7	112.5	119.6	97.5	101.4	102	97.5	101.8	104.5	100.4	109.9	103.5	107.4	106	107.7	111.2	111.4	100	118.9	116.6	111.9	114.8	117.1	118.5	114.8
5	97.2	93.2	101.3	96.7	97.4	90.3	98.5	94.1	94.1	99.7	99.2	96.7	91.9	99.2	112.6	114.2	120.5	113	108.1	109.8	113	120.7	95.7	101	101.4	96	99.3	102.9	97.8	100.7	103	107	105.6	107.2	114.1	117.4	105.5	118.9	116	110.2	120.1	120.3	119.1	119.3
	98.6	96.6	103.3	98.1	98.5	90.6	98.5	94.1	94.5	101.3	100.4	97	92.2	100.8	113.7	111.7	118.2	116.9	113.3	108.6	116.3	116.8	96.4	101.7	102	99.3	100	104.1	101.1	104.6	103.9	107.8	106.4	110.2	118.5	115.9	105.1	119.4	118.8	113.1	121.9	118.2	123	123.9
6	96.9	96.2	104.3	98.1	99.2	92.1	97.3	94.5	96.3	102.7	101.2	98.5	94.3	102	118.3	110.2	121	117.5	118.5	110.3	116.3	121.2	96.4	101	102.7	98.9	100.4	104.5	99.3	102	103.9	107.8	105.6	110.2	115.6	115.4	107.4	120	118.2	114.8	120.7	123	123.6	122.7
	97.2	95.9	103.3	98.9	101.5	93.6	97.7	96	97.8	103.7	101.2	99.3	95.3	100.4	113.1	114.2	125.6	115.8	115	116.7	115.2	124	96.8	101	104.1	100.7	100.4	108.2	106.7	98.7	104.8	109.1	110.3	111.1	117.6	117.4	110.6	117.7	118.2	111.9	122.5	120.3	118	121.6
7	101.7	99.3	104	103.3	103	95.9	99.2	101.1	99.6	106	105	101.9	103	106.6	116	113.2	127.8	118.1	118.5	120.1	118.5	121.2	97.9	104.2	105.4	103.2	101.1	109.8	106	100	108.3	111.1	111.5	112.3	120	116.4	108.8	123.4	123.2	118.2	123.7	123	123	126.7
	103.1	98	103.6	103.7	100.8	95.5	99.6	101.1	100.4	105.3	104.2	101.1	106.4	105.9	114.3	112.7	126.7	122.6	121.4	119	117.9	121.2	98.2	104.9	105.1	103.6	102.5	111.5	104.9	102.6	111.7	111.9	111.5	113.6	116.1	113.9	110.6	125.1	123.8	115.3	122.5	125.1	118	123.3
8	102.4	98.6	105	103.3	97.4	96.3	100.8	104	100.7	108	104.6	100.7	108.1	103.1	114.9	116.2	127.8	122.6	121.4	117.2	120.1	125.1	97.9	107.3	104.4	102.9	102.5	113.9	106.3	101.3	110.4	111.9	112.4	111.9	120	114.4	113.4	124	122.7	116.5	124.3	127.8	121.9	125.6
Figure 2E
weeks	WT																										Bach1 KO
0	100	100	100	100	100	100	100	100	100	100	100	100	100	100	100	100	100	100	100	100	100	100	100	100	100	100	100	100	100	100	100	100	100	100	100	100	100	100	100	100	100	100	100	100	100	100	100	100	100
1	100	98.3871	101.527	100.388	99.5968	102.459	100.386	103.861	102.804	100.877	101.761	101.923	103.69	102.555	100.76	100.738	100	100	100	100	100	107.422	103.203	103.529	104.348	101.993	98.855	100.362	99.661	100	103.061	101.538	100.588	101.579	103.704	103.422	108.23	104.858	101.316	102.146	102.128	100	100	100	100	100	100	100	100
2	98.0315	96.371	97.3282	97.2868	98.7903	106.557	102.703	108.108	103.738	100.877	103.873	101.154	100.369	98.5401	99.6198	100.369	94.3463	97.411	100	98.2014	96.3504	105.469	103.203	101.569	103.261	101.993	98.855	100.725	101.017	101.007	103.061	98.9744	100.588	103.158	104.444	104.183	107.407	108.907	102.193	104.721	103.404	101.255	101.976	102.479	103.704	100.787	103.361	102.155	103.433
3	84.6457	91.5323	91.9847	88.7597	97.5806	99.5902	91.5058	100.386	98.5981	86.8421	101.761	96.5385	90.7749	89.0511	88.2129	92.2509	83.7456	85.4369	98.8764	98.2014	85.7664	75	75.4448	72.1569	80.4348	78.7375	95.8015	98.5507	97.9661	97.651	105.102	102.051	101.176	102.632	103.704	102.662	104.527	100	103.947	106.867	104.255	101.674	101.581	102.893	108.642	100.787	100	97.4138	104.721
4	71.2598	88.7097	90.458	82.1705	92.7419	86.0656	77.2201	77.2201	100.935	75	66.5493	76.9231	75.6458	70.438	69.962	82.2878	70.6714	71.521	79.7753	87.0504	71.1679	66.4062	69.395	67.0588	69.9275	68.4385	96.5649	97.4638	91.8644	95.9732	110.204	97.9487	92.9412	101.579	94.8148	85.9316	97.1193	86.6397	104.825	101.717	94.4681	105.021	101.976	93.3884	109.465	95.2756	96.2185	87.069	104.292
Figure 2C						Figure 2F						Figure 2H			Figure 2J			Figure 2K
30d - cfu			120-140d - cfu			Lung			Spleen
WT	Bach1-/-		WT	Bach1-/-		WT	Bach1-/-		WT	Bach1-/-		WT	Bach1-/-		WT	Bach1-/-		WT	Bach1-/-
7700000	2200000		12300000	2800000		864000000	19300000		570000	87000		1.46123	8.90805e-06		90.3694	62.6001		60.9038	11.8619
4800000	3100000		13000000	6100000		3530000000	11500000		1200000	97000		1.47389	0.000939408		89.1543	67.188		42.7306	8.81526
7000000	6000000		7300000	1000000		430000000	19700000		720000	117000		0.852979	0.00109226		82.6958	63.8858		44.943	10.1541
3800000	3200000		8400000	2460000		1400000000	3460000		500000	42000		0.59817	5.51989e-05		80.7421	59.2098		35.832	9.43669
5700000	4800000		5000000	2540000		55600000	3580000		280000	43000		1.69384	2.84401e-05		86.4226	67.8238		33.0909	15.9298
22300000	5500000		6400000	2360000		62900000	6570000		600000	39000		0.567307	1.91828e-05		80.482	65.3886		29.2427	17.116
20500000	3800000		6600000	3160000		37400000	6610000		290000	46000		0.625029	2.09231e-06		70.578	63.9529		19.4762	15.7639
10700000	12300000		7000000			420000000	2630000		700000	35000		1.05779	0		75.2246	63.402		16.2863	9.29568
12900000	25200000		10400000			89000000	27200000		220000	61000		1.13131	0.00097975		83.4161	68.0429		33.5415	12.2375
45500000	38600000		10200000			138000000	30300000		470000	88000		0.538448	0		73.3607	51.3793		23.9403	10.7
						139000000	19800000		620000	47000		0.103726	3.63124e-06		88.6176	58.9073		49.7886	12.5807
						366000000	19300000		480000	9000		1.2011	0.0324224
						65000000	1680000		140000	300000		3.19079	0.00851512
						860000000	3710000		590000	72000		0.13277	0.000558875
						43400000000	7210000		1530000	350000		0.371172	0.0460612
						203000000	21700000		730000	38000		1.00045	0.11003
						37100000	18200000		240000	53000		0.195631	0.0892872
						94500000	79100000		900000	131000		1.52948	0.0271836
						63000000	24500000		46000	42000		0.25581
						294000000	65800000		660000	114000		1.53799
						343000000	7000000		440000	58000		0.210295
						980000000	44100000		400000	60000		1.47362
						945000000	4200000		910000	23000		1.79718
						8470000000	16800000		790000	170000
						280000000	13300000		520000	37000
						420000000	28700000		190000	75000
						2730000000	16300000		12400000	68000
						6370000000	17300000		182000	110000
						3570000000	14800000		3700000	61000
						224000000	86000000		176000	109000
						1040000000			400000
						410000000			620000
						1090000000			580000
						630000000			320000
						250000000			167000
						800000000			460000
						4900000000			1030000
[truncated: 7 more columns]

## Sheet: Figure 3
Figure 3B						Figure 3C			Figure 3D			Figure 3E							Figure 3G			Figure 3H			Figure 3K
AM %			IM %			Neutrophils %			Neutrophils iv- %			LAA gMFI over average WT			LAA gMFI over average WT										AM %		Ly6C+ IM %		Neutrophils %		Neutrophils iv- %
																			WT	BACH1 KO		WT	BACH1 KO		WT	KO	WT	KO	WT	KO	WT	KO
WT	BACH1 KO		WT	BACH1 KO		WT	BACH1 KO		WT	BACH1 KO		WT	BACH1 KO		WT	BACH1 KO			0.033942	0.377151		20.9768	41.8911		36.1	63.4	92.8	6.47	82.9	14.5	84.2	15
0.63	3.39		99.1	95.3		65.8	42.1		68.6	40		0.79	0.8		0.8	0.63			0.168356	0.192652		12.471	29.456		17.7	81.7	80	20	69.5	28.1	69.9	29.3
1.67	3.99		96.1	95		76.8	45.4		83.7	65.6		0.96	0.69		0.96	0.54			0.176194	0.451223		12.2685	57.8587		22.1	74.5	82.1	16.6	69.5	26.9	71.3	27
0.37	19.7		99.5	78.3		81.5	28.5		76.6	31.5		1.28	0.61		1.26	0.55			0.194882	0.185873		11.8375	27.2268		17.5	82.5	61.5	37.9	44.3	53.2	45.7	53.2
0.68	6.28		98.8	91.9		77.5	38.5		84.5	48.1		0.89	0.73		0.97	0.48			0.150913	0.185727		26.2167	44.2981		22.2	76.4	83	15.8	67.8	29.3	68	31
0.75	5.72		98.9	92.9		63.6	37.6		58.3	52.4		1.07	0.57		1.01	0.67			0.165742	0.201159		24.02	18.2811		17.8	80.9	60.8	37.9	43.8	53	45.7	53.5
0.75	7.57		98.9	90.2		72.7	43		70.8	53.9		1.12	0.64		1.09	0.71			0.146769	0.28586		21.82	40.0126		50.8	49.2	90.9	9.09	52.7	46.2	53.1	45.7
0.67	1.84		99.3	97.9		71.3	44.4		78.6	66.7		1.19	0.55		1.17	0.58			0.143838	0.416025		22.14	39.5796		42.6	57.2	74.7	25.3	57.1	41.9	56.8	42.6
0.79	2.2		98.9	97.4		58.1	40.1		76.8	62.8		0.91	0.54		0.87	0.62			0.15102	0.20095		13.1	45.8773		31.8	68.1	73.5	26.5	42.6	56.2	41.6	56.1
1.38	2.5		98	97.4		52.1	37.1		77.3	67.8		0.78	0.52		0.86	0.45			0.140915	0.339433		19.48	38.1519		40.1	59.7	86.3	13.7	53.2	46.1	53.9	45.5
1.54	2.13		96.3	95.7		49.2	42.5		70.4	62.1		0.55	0.49		0.43	0.46			0.263701	0.173809		16.3968	39.5852		37.3	62.6	75.7	24.3	40.9	58.7	40.7	58.9
1.07	2.57		97.1	96		58.7	55.7		66.1	71.4		0.59	0.46		0.56	0.39			0.271252	0.208012		25.5884	40.1488		42.1	57.9	85.8	14.2	48.3	50.7	50	48.7
0.93	2.17		98	95.5		80.6	38.9		80	66.3		1.55			1.61				0.183673	0.596319		31.0504	46.2482		36.4	63.2	82.5	17.5	59.3	40.2	58.7	41
0.86	1.89		98.1	96.1		82.5	46.3		80.8	60.8		1.31			1.41				0.316636	0.136165		29.9826	37.1762		36.4	63.3	69.7	30.3	46.2	53.2	46.5	53.1
												Figure 3F							0.140849	0.466974		26.4791	37.794		29.3	70.5	81.7	18.1	57.4	41.9	59.1	40.3
AM #			IM #			Neutrophils #			Neutrophils iv- #			LAA gMFI over average WT			LAA gMFI over average WT				0.270506	0.135914		22.2119	44.0261
																						18.4983	20.8346		Figure 3L							Figure 3M
WT	BACH1 KO		WT	BACH1 KO		WT	BACH1 KO		WT	BACH1 KO		WT	BACH1 KO		WT	BACH1 KO						15.0994	34.4696		AM		IM		Neutrophils iv-			AM		IM		Neutrophils iv-
12500	10900		1960000	306000		7650000	1220000		5250000	486000		1.33	1.94		1.31	1.63						18.6934	32.0874		WT	KO	WT	KO	WT	KO		WT	KO	WT	KO	WT	KO
24400	19700		1410000	469000		15500000	1520000		13000000	999000		0.72	1.74		0.64	1.64						12.3025	34.6743		1.2612	1.06722	1.09703	0.81179	1.36925	1.26461		0.972315	1.00375	0.907301	1.17387	1.18693	1.29165
5560	21200		1490000	84100		14900000	460000		11400000	145000		1.01	1.89		1.03	1.5							34.5963		0.809916	0.717838	0.825394	0.581413	0.797627	0.684042		1.03349	1.25401	1.14938	1.37752	1.0267	1.06214
7700	16200		1120000	237000		15100000	948000		12700000	456000		0.72	1.68		0.76	1.42							23.8741		1.48901	1.45873	1.57774	1.26101	1.47	1.32607		1.16377	1.48568	1.28626	1.49808	1.05977	1.09363
13700	12900		1800000	210000		10300000	826000		6000000	433000		1.22	2.12		1.26	2.07									0.637757	0.497181	0.729132	0.46031	0.615968	0.517942		0.927197	1.1903	1.07589	1.29443	0.91805	0.970802
11200	21100		1470000	252000		6340000	1180000		4490000	638000		1.12	2		1.04	1.98									1.049	0.792498	0.996919	0.778963	0.991734	0.857726		0.83223	0.940547	0.89097	1.1196	0.889705	0.882619
8880	17100		1320000	911000		6900000	1310000		5430000	872000		0.85	1.25		0.69	1.48									0.753108	0.727739	0.773788	0.550213	0.755422	0.609355		0.903202	1.07979	0.690202	0.926033	0.918837	0.954662
11800	16700		1470000	740000		3740000	951000		2870000	597000		1	1.15		1.14	1.3									0.959097	0.770706	0.973464	0.949308	0.727911	0.726063		1.00003	0.958628	1.06671	1.41954	0.936531	1.15981
12800	19100		908000	743000		1950000	983000		1510000	666000		1.03	1.13		1.12	1.31									0.991344	0.897488	1.02755	1.04341	0.970856	0.950072		0.966531	1.13008	1.04681	1.23991	0.955137	1.16084
24300	17000		1520000	762000		2440000	998000		1720000	620000		1.07	1.47		1.06	1.46									2.07417	1.92379	1.87626	1.81785	2.37125	2.30613		1.04205	1.28066	0.863663	1.14921	0.845565	1.00476
11600	30200		1050000	1130000		2130000	2070000		1410000	1480000		1.13	1.22		1.05	1.24									1.0521	0.918364	1.05134	0.938852	1.0466	0.98656		0.682783	0.989767	0.840843	1.09304	0.816622	0.974778
15700	14600		1660000	643000		6870000	875000		5490000	580000		0.87	1.32		0.91	1.3									1.20333	1.12695	1.43712	1.50635	1.23874	1.21888		0.819518	1.0845	1.21533	1.55764	1.05024	1.24251
11700	18500		1330000	940000		6330000	1400000		5120000	851000		0.92	1.46		0.98	1.45									0.540054	0.50017	0.611119	0.557759	0.493742	0.474805		1.32446	1.32446	0.909889	1.20421	0.907587	1.05747
																									1.09301	0.9759	0.995097	0.911451	1.2235	1.19117		0.880736	1.24	1.32007	1.56758	1.57019	1.79553
																									0.775628	0.739986	0.780574	0.760023	0.693732	0.703432		1.80616	1.78784	1.02692	1.29959	1.14327	1.37275
																									0.545485	0.45146	0.52495	0.474113	0.486814	0.438779		0.972787	1.43617	0.806905	1.09596	0.868307	0.955137
Figure 3I - raw pg/ml/mg of protein												Figure 3I - normalized per experiment													0.765784	0.7074	0.722527	0.672411	0.746848	0.713593		0.83918	1.01792	0.902867	1.17788	0.906554	1.03887
	IFNg	IL-1a	IL-1b	IL-6	IL-10	IL-12p40	IL-17	KC	MCP-1	TNFa		IFNg	IL-1a	IL-1b	IL-6	IL-10	IL-12p40	IL-17	KC	MCP-1	TNFa
WT	1881.18	1025.26	552.319	1780.15	6.6336	3.75093	627.331	760.964	864.435	102.77		1	0.503265	0.719598	0.743965	0.54628	0.366125	1	0.617879	0.516757	0.338318
WT	1426.07	719.795	307.276	1076.59	6.66049	2.47077	355.321	678.962	803.779	45.5307		0.613548	0.295016	0.332617	0.434093	0.550788	0.192442	0.557552	0.532543	0.470162	0.0952829
WT	1732.83	1032.89	412.415	788.022	7.76425	2.05786	136.241	688.671	1051.99	98.023		0.874029	0.508465	0.498656	0.306994	0.735877	0.136422	0.201201	0.542646	0.660833	0.318161
WT	1833.99	615.559	610.651	2361.46	9.33932	4.17414	463.965	1128.16	1092.37	122.355		0.959927	0.223954	0.811718	1	1	0.423544	0.734272	1	0.691853	0.421475
WT	1682.35	1753.89	729.874	1541.76	8.50453	2.77743	192.748	969.759	1493.51	258.61		0.831161	1	1	0.638969	0.860014	0.234048	0.293114	0.835162	1	1
WT	1261.86	659.934	323.166	1158.51	5.59212	1.05234	588.173	921.09	1367.33	56.5551		0.474111	0.254206	0.357711	0.470174	0.371635	0	0.936305	0.784515	0.903077	0.142092
WT	1058	704.224	186.128	303.19	2.95703	0.376428	4.62594	467.544	1019.67	56.201		1	0.241446	0.811446	0.332893	0.615135	0	0.0564177	0.264379	0.378186	0.0436276
WT	801.11	2511.31	225.76	715.16	3.29252	2.00163	6.81108	1615	1736.36	1240.18		0.744126	1	1	0.816825	0.712188	0.152832	0.091291	1	0.655367	1
WT	767.718	2494.58	173.446	374.262	2.08061	1.49933	2.2228	933.219	1574.56	81.1286		0.710867	0.992979	0.751113	0.41638	0.361599	0.105596	0.0180654	0.562917	0.59279	0.0637633
WT	541.199	2281.8	214.518	871.097	3.87017	2.12449	6.95535	1367.19	2627.47	1126.84		0.485245	0.903662	0.946517	1	0.879292	0.164385	0.0935936	0.841127	1	0.90845
WT	543.212	965.957	112.61	188.452	1.94737	0.761557	14.0453	373.537	1233.69	35.1212		0.487249	0.351314	0.461682	0.198113	0.323057	0.0362169	0.206744	0.204112	0.460961	0.0266001
WT	960.232	1437.56	845.511	1448.14	3.55108	1.10505	79.1595	1287.22	1238.23	169.742		1	0.683994	0.638958	0.749604	0.703342	0.206251	0.69912	0.574353	0.731228	0.447016
WT	627.519	1467.38	966.092	1330.31	3.70808	0.563825	44.1049	1862.11	1374.23	375.882		0.62522	0.699108	0.732208	0.687321	0.738295	0.0946657	0.380126	0.872255	0.825248	1
WT	781.107	1346.6	975.622	1111.72	2.72545	0.997899	112.223	1380.45	1171.41	190.74		0.798227	0.637877	0.739578	0.571782	0.51954	0.184159	1	0.62266	0.685039	0.503345
WT	720.249	1555.57	1217.12	1600.68	3.78706	0.104663	35.894	1804.1	1546.06	188.975		0.729675	0.743824	0.926336	0.830234	0.755875	0	0.305407	0.842191	0.944028	0.49861
WT	627.962	2060.85	1312.37	1921.86	4.88366	0.777903	37.969	2108.63	1627.02	290.935		0.625719	1	1	1	1	0.138802	0.324289	1	1	0.772123
BACH1-/-	703.512	287.055	96.6574	91.0035	3.37592	4.09455	12.5456	167.224	191.736	23.0897		0	0	0	0	0	0.412746	0	0	0	0
BACH1-/-	944.125	375.553	129.072	104.682	4.60394	7.98724	13.2558	263.132	266.707	33.4397		0.204312	0.060333	0.0511906	0.00602449	0.205926	0.940879	0.00115519	0.0998078	0.0575921	0.0439456
BACH1-/-	1530.99	739.66	317.191	822.982	6.90413	3.67487	91.5736	519.92	531.138	57.1442		0.702641	0.308559	0.348275	0.322392	0.591643	0.355806	0.128546	0.367035	0.260724	0.144593
BACH1-/-	1779.57	675.404	260.229	327.939	6.83007	8.423	32.4369	310.515	336.929	56.93		0.913721	0.264753	0.258318	0.104356	0.579225	1	0.0323548	0.149117	0.111535	0.143684
BACH1-/-	1084.2	516.326	192.958	213.067	3.65036	3.79557	65.8874	303.716	323.22	43.6786		0.323255	0.156303	0.152082	0.0537617	0.046022	0.372182	0.0867648	0.142042	0.101004	0.087419
BACH1-/-	494.673	899.793	145.096	210.901	4.28743	11.0104	27.6543	306.244	374.991	25.0554		0.438903	0.32354	0.616234	0.224484	1	1	0.423935	0.160972	0.12886	0.0184693
BACH1-/-	627.145	736.519	177.446	639.893	3.58217	7.96251	63.7502	414.598	377.689	17.8993		0.570851	0.255003	0.770145	0.72841	0.795977	0.713384	1	0.230436	0.129903	0.0126888
BACH1-/-	54.0247	129.031	15.5688	19.799	1.26664	4.76794	1.09084	59.8835	50.3988	4.55796		0	0	0	0	0.126132	0.412971	0	0.00303313	0.00332445	0.00191222
BACH1-/-	386.334	647.37	125.79	162.91	1.26664	7.27734	28.3241	226.331	293.912	20.9767		0.330994	0.217581	0.524385	0.16811	0.126132	0.648951	0.434624	0.109741	0.0975025	0.0151747
BACH1-/-	127.809	173.43	26.1898	26.4637	0.830626	5.38766	3.22895	55.1522	41.8029	2.19066		0.0734923	0.018637	0.0505304	0.00782886	0	0.471248	0.0341227	0	0	0
BACH1-/-	259.452	389.835	68.8977	133.856	1.00147	3.70048	5.02935	321.108	218.551	13.9655		0.210615	0.152798	0.0383689	0.054908	0.135749	0.741351	0.0245403	0.0737226	0.0263375	0.029136
BACH1-/-	810.321	899.647	169.06	287.876	1.72283	4.19781	23.5397	610.624	485.955	25.6197		0.831135	0.411271	0.115828	0.136319	0.296337	0.843887	0.192983	0.223747	0.211191	0.060399
BACH1-/-	72.4773	88.4577	19.2834	29.976	0.39169	3.3206	2.3326	178.839	208.408	3.10429		0	0	0	0	0	0.663031	0	0	0.0193259	0
BACH1-/-	190.992	375.727	55.363	108.098	1.67601	4.95502	16.2521	239.611	180.452	11.1632		0.133499	0.145645	0.0279019	0.0412931	0.285914	1	0.126667	0.0314917	0	0.0216186

## Sheet: Figure 4
Single cell data GEO Submission (GSE236053)

## Sheet: Figure 5
Figure 5 A-C - RNAseq data GEO Submission GSE236853
Figure 5D			Figure 5E			Figure 5F
TAS			GSH			MDA
B6.Sst1s	B6.Sst1sBACH1-/-		B6.Sst1s	B6.Sst1sBACH1-/-		B6.Sst1s	B6.Sst1sBACH1-/-
0.0681757	0.0992982		9.7979	18.7342		216.617	105.491
0.0561312	0.0799082		2.28358	22.1435		228.131	50.493
0.0409849	0.100445		7.48422	13.9196		236.555	46.5484
0.0905992	0.0721672		17.9591	16.4024		268.134	108.372
0.0917943	0.0938686		11.8857	43.5509		666.4	98.5232
0.091605	0.272715		4.72396	38.4532		653.822	36.2055
0.057182	0.234113		1.64461	30.3819		560.879	477.668
0.079497	0.140063		3.73142	25.7039		616.417	188.104
0.034774	0.137502		3.53501	24.4623		686.064	369.259
0.073744	0.116192		4.54253	26.5572		243.11	458.445
0.0363591	0.147321		4.1341	31.143		305.729	261.373
0.07628	0.13266		5.7679	23.1705		344.518	308.761
0.0600982	0.105145		3.60286	33.6763		291.358	257.635
0.125428	0.143181		8.38088	47.2957			156.906
	0.14871		0	40.4918			146.328
	0.102712			14.5726			83.1083
	0.087717
Figure 5I - raw pg/ml/mg of protein												Figure 5I - normalized per experiment
	IFNg	IL-1a	IL-1b	IL-6	IL-10	IL-12p40	IL-17	KC	MCP-1	TNFa		IFNg	IL-1a	IL-1b	IL-6	IL-10	IL-12p40	IL-17	KC	MCP-1	TNFa
B6.Sst1s	38.9646	278.308	87.7976	876.316	0.718717	1.45729	152.222	499.585	728.509	25.3775		0.0647723	0.132987	0.151672	0.317114	0.303233	0.50138	0.509382	0.27181	0.629938	0.215009
B6.Sst1s	14.2618	1827.92	499.908	2663.1	0.519228	1.74773	24.8296	1726.47	1113.72	102.378		0	1	1	1	0.148155	0.648509	0.0699827	1	1	1
B6.Sst1s	30.7968	529.484	179.096	1054.73	1.10348	2.23744	18.9771	631.697	865.232	41.2768		0.0433559	0.273521	0.339609	0.385302	0.602336	0.896586	0.0497964	0.350223	0.761285	0.377097
B6.Sst1s	54.8571	140.906	33.9684	130.723	1.20405	2.44158	294.464	155.644	75.2448	5.85027		0.106443	0.05611	0.0408644	0.0321585	0.680518	1	1	0.0676712	0.0023627	0.0159363
B6.Sst1s	14.3341	245.495	98.3646	771.11	1.50891	2.28324	85.2818	619.026	1098.24	23.5043		0.000189488	0.114628	0.173424	0.276906	0.917508	0.919786	0.278493	0.342702	0.985125	0.195913
B6.Sst1s	31.309	1795.52	744.512	1106.35	12.4759	5.92189	9.30141	1459.95	1086.75	173.482		0.0256068	0.889196	1	0.745729	0.493171	0.209881	0.190741	0.729253	0.799345	0.661521
B6.Sst1s	21.7459	1690.26	528.631	1012.09	22.36	16.6658	12.041	1986.01	979.098	197.929		0.00351986	0.834084	0.703495	0.681736	1	1	0.252669	1	0.716895	0.756907
B6.Sst1s	20.2219	2007.16	625.583	1480.88	7.40617	5.17042	10.0915	1256.69	1348.73	260.232		0	1	0.836655	1	0.233212	0.154618	0.208601	0.624637	1	1
B6.Sst1s	44.9991	1275.17	637.605	1368.85	7.20332	5.87672	45.1013	1073.59	1084.06	107.706		0.0572252	0.616762	0.853168	0.923939	0.22281	0.206559	1	0.530402	0.797288	0.404875
B6.Sst1s	44.3056	1194.43	595.09	869.602	21.6428	12.9807	24.851	1012.97	847.857	106.816		0.0556236	0.57449	0.794775	0.584996	0.963225	0.728994	0.542239	0.499199	0.616377	0.401402
B6.Sst1s	13.8708	1528.73	464.429	846.442	1.45387	2.07035	19.8533	984.603	961.781	100.951		0.0205355	0.61342	0.62049	0.874621	0.29254	0.183594	0.167463	0.52133	0.447928	0.512943
B6.Sst1s	9.24623	2038.18	572.27	705.577	2.21838	1.20774	20.8291	1805.95	916.445	122.534		0.00783494	0.843073	0.772813	0.726888	0.47801	0.0156901	0.176309	1	0.425252	0.627317
B6.Sst1s	6.39333	1904.83	290.523	652.412	1.70311	2.11605	7.89511	1384.3	764.19	97.5189		0	0.782962	0.374854	0.67113	0.353005	0.192489	0.0590678	0.75427	0.349097	0.494752
B6.Sst1s	11.5267	2386.29	733.115	965.992	4.37003	3.97941	14.8295	1075.88	2065.53	192.86		0.0140977	1	1	1	1	0.555188	0.121925	0.574526	1	1
B6.Sst1s	10.1905	797.224	206.5	303.158	0.402674	1.34358	33.0034	692.975	611.67	36.2646		0.010428	0.283662	0.256174	0.304847	0.0375194	0.0421295	0.286662	0.351373	0.27281	0.170144
B6.Sst1sBACH1-/-	143.803	51.5074	14.1168	138.975	0.764307	2.34108	13.8538	51.1654	83.77	6.24781		0.339666	0.00609113	0	0.0353126	0.338673	0.949086	0.0321254	0.00565971	0.0105527	0.019989
B6.Sst1sBACH1-/-	90.5159	73.1136	15.7991	46.5792	1.13649	1.25197	4.53989	41.6297	72.7854	4.28707		0.199943	0.0181799	0.00346288	0	0.628	0.397369	0	0	0	0
B6.Sst1sBACH1-/-	395.641	97.4412	27.4048	704.347	1.38875	0.756072	75.4748	205.275	227.205	5.91845		1	0.0317913	0.0273532	0.25139	0.824097	0.146161	0.244667	0.0971281	0.148347	0.0166313
B6.Sst1sBACH1-/-	61.7244	40.6207	16.5761	124.403	0.700874	1.42111	11.6409	72.9277	81.2433	4.39789		0.12445	0	0.00506232	0.0297433	0.289362	0.483053	0.0244926	0.0185763	0.00812536	0.00112978
B6.Sst1sBACH1-/-	299.941	76.1432	29.1992	118.316	1.58712	2.17935	77.9905	98.9981	154.777	9.4328		0.74907	0.019875	0.031047	0.0274169	0.978308	0.867162	0.253344	0.0340498	0.0787674	0.0524589
B6.Sst1sBACH1-/-	48.1653	153.715	40.4025	289.737	1.61503	2.29762	35.2696	184.653	278.534	12.3269		0.0888972	0.0632769	0.054109	0.0929316	1	0.927073	0.105992	0.0848886	0.197658	0.0819628
B6.Sst1sBACH1-/-	210.808	45.8924	17.6736	279.746	0.328643	0.467544	87.7404	60.1099	111.659	5.16977		0.515355	0.00294955	0.00732165	0.0891132	0	0	0.286973	0.0109685	0.037345	0.0089988
B6.Sst1sBACH1-/-	20.4872	105.745	18.1306	7.93298	3.06882	5.52387	1.66077	55.8853	60.5493	4.06331		0.000612868	0.00449733	0.00234303	0	0.0108049	0.180611	0.0180237	0.00661133	0.0133761	0.000484022
B6.Sst1sBACH1-/-	28.8781	139.145	22.3479	8.78675	3.37413	7.3757	3.0483	43.0397	45.5575	4.78249		0.0199923	0.0219842	0.00813529	0.000579641	0.0264606	0.316795	0.0493888	0	0.00189386	0.00329011
B6.Sst1sBACH1-/-	38.5276	130.143	20.1121	13.9471	5.79936	7.53174	0.863442	62.7645	115.883	4.72968		0.0422788	0.0172714	0.00506453	0.00408302	0.150819	0.328271	0	0.0101519	0.0557561	0.00308405
B6.Sst1sBACH1-/-	70.9802	208.774	34.392	26.7014	5.14248	8.10673	5.34541	83.4228	81.409	6.77616		0.117231	0.0584393	0.0246773	0.0127421	0.117137	0.370556	0.101315	0.0207842	0.0293526	0.011069
B6.Sst1sBACH1-/-	24.7673	128.951	16.4247	15.0393	3.47523	3.06795	2.38693	75.497	43.0848	3.93926		0.010498	0.0166471	0	0.00482456	0.0316445	0	0.0344384	0.016705	0	0
B6.Sst1sBACH1-/-	453.199	97.1547	30.5563	363.085	2.8581	4.71499	12.5888	172.515	217.731	9.21566		1	0	0.0194091	0.241116	0	0.121125	0.265052	0.0666377	0.133762	0.0205874
B6.Sst1sBACH1-/-	20.5451	167.97	25.1336	12.4834	0.443483	2.01543	1.37875	90.0579	66.2459	4.1582		0.0388652	0	0	0	0.0474196	0.172905	0	0	0	0
B6.Sst1sBACH1-/-	113.34	308.004	63.6687	129.973	3.10224	6.26463	14.985	360.612	284.715	11.8326		0.293707	0.063126	0.0544295	0.123219	0.692436	1	0.123334	0.157676	0.109274	0.0406696
B6.Sst1sBACH1-/-	161.927	206.524	51.3252	269.668	0.248019	1.12714	23.2917	304.096	441.32	8.79854		0.427143	0.0173796	0.0369948	0.269725	0	0	0.198631	0.124739	0.187604	0.0245908
B6.Sst1sBACH1-/-	370.519	447.466	122.553	439.246	0.649214	2.18526	111.699	397.143	693.885	22.0096		1	0.125994	0.137602	0.447571	0.09733	0.205962	1	0.178966	0.313932	0.0946012

## Sheet: Figure 6
Figure 6B						Figure 6D			Figure 6E
Lung			Spleen
B6.Sst1s	B6.Sst1sBACH1-/-		B6.Sst1s	B6.Sst1sBACH1-/-		B6.Sst1s	B6.Sst1sBACH1-/-		B6.Sst1s	B6.Sst1sBACH1-/-
1200000000	4400000		2000000	54000		90.5261	50		82.0688	19.0136
17800000000	4000000		2400000	63000		87.243	59.6738		53.7755	13.8701
12600000000	14600000		2800000	70000		78.8504	68.5143		64.0757	24.8216
220000000	13600000		900000	54000		80.9197	50.2033		48.4804	11.3815
18700000000	3200000		5100000	70000		71.03	73.8726		54.014	22.8621
76000000000	11000000		600000	57000		87.6292	71.6178		69.3575	21.0859
3200000000	10800000		700000	38000		93.2417	68.115		68.1	8.61017
272000000000	22500000		1080000	132000		82.1052	78.3798		70.936	38.8049
166000000000	2000000		740000	70000		98.7701	49.4076		75.261	13.595
10000000000	1000000		2400000	386000		95.6198	59.6545		95.6198	11.2711
13200000000	12000000					91.0773	86.1622		45.1765	52.1233
16200000000	5000000					93.105	63.4775		75.9831	26.6153
38200000000	5000000					96.3596	60.64		78.8043	28.6456
20800000000	5000000					95.184			78.3998
20400000000	9400000					92.3901			44.3292
	14200000					94.5588			73.9071
	110000000
	324000000

## Sheet: Extended data Figure 1
Extended Fig1A					Extended Fig1B
London cohort		South Africa cohort
LTBI	PTB	LTBI	Active TB		control	Low	High		H37Rv high blood CH	H37Rv high lung CH
6.67111	8.03301	5.84616	8.43252		10.0785	10.6003	10.8424		10.2392	10.8424
6.91257	8.35481	6.54562	7.65461		10.1719	10.8711	10.4705		9.7927	10.4705
6.88682	7.79925	6.99815	7.11813		10.1607	10.6125	10.4561		10.0143	10.4561
7.46475	7.40101	6.31606	8.41821		10.1331	10.6739	10.7307		10.0997	10.7307
7.48423	7.60089	6.5068	7.56758		10.1622	11.0533	10.5868		9.87312	10.5868
6.65156	7.34427	7.07897	7.34239
6.85906	7.49111	7.01752	6.83342
5.29694	6.78884	5.93112	7.84453
6.94189	7.84078	6.45757	6.83958
7.86678	7.49316	6.29737	7.35013
7.3505	8.37749	6.05783	7.70106
6.40386	7.60648	6.45688	6.2731
7.41476	7.44657	6.35246	7.6776
6.44004	7.21729	5.69899	7.70025
6.42538	7.45082	6.46322	7.4198
6.87923	6.90086	7.02	7.81142
7.318	7.25108	7.10938
6.30565	6.94577	5.66318
6.43736	7.69318	6.20003
8.09926	6.24101	6.52613
7.27274	7.32659	5.92245
		6.6242
		6.22404
		5.94208
		6.7157
		7.23407
		6.97775
		6.40045
		7.69901
		7.41335
		7.59785

## Sheet: Extended data Figure 2
Fig 1E - pg/ml of protein
	IFNg	IL-1a	IL-1b	IL-6	IL-10	IL-12p40	IL-17	KC	MCP-1	TNFa
WT	212.619	366.289	119.743	54.2241	1.42011	4.17375	51.228	177.878	131.174	18.2329
WT	421.674	356.844	139.303	379.823	1.84361	2.32259	209.026	212.883	212.87	18.486
WT	354.594	229.64	90.0168	85.8456	2.27618	4.2524	24.9215	133.624	105.562	15.0828
WT	333.535	209.421	86.2972	56.4865	1.0407	0.763178	55.2247	62.1272	75.3691	12.3528
WT	763.697	1005.14	354.421	847.746	2.85291	1.56968	166.191	525.292	531.179	66.6049
WT	533.833	612.363	309.121	528.589	3.015	2.87233	413.171	317.98	358.723	34.9605
WT	359.35	600.501	151.612	242.835	0.945883	2.24517	398.175	294.952	203.344	19.5283
WT	257.377	621.95	126.721	513.374	2.32686	1.77693	397.373	275.634	249.099	21.3971
WT	276.204	697.017	166.502	202.148	1.17838	0.878971	73.7202	294.329	401.298	35.8582
WT	297.53	2267.99	358.679	763.4	2.75577	1.80769	30.0095	584.835	534.279	482.055
WT	1881.18	1025.26	552.319	1780.15	6.6336	3.75093	627.331	760.964	864.435	102.77
WT	1426.07	719.795	307.276	1076.59	6.66049	2.47077	355.321	678.962	803.779	45.5307
WT	1732.83	1032.89	412.415	788.022	7.76425	2.05786	136.241	688.671	1051.99	98.023
WT	1833.99	615.559	610.651	2361.46	9.33932	4.17414	463.965	1128.16	1092.37	122.355
WT	1682.35	1753.89	729.874	1541.76	8.50453	2.77743	192.748	969.759	1493.51	258.61
WT	1261.86	659.934	323.166	1158.51	5.59212	1.05234	588.173	921.09	1367.33	56.5551
WT	1058	704.224	186.128	303.19	2.95703	0.376428	4.62594	467.544	1019.67	56.201
WT	801.11	2511.31	225.76	715.16	3.29252	2.00163	6.81108	1615	1736.36	1240.18
WT	767.718	2494.58	173.446	374.262	2.08061	1.49933	2.2228	933.219	1574.56	81.1286
WT	541.199	2281.8	214.518	871.097	3.87017	2.12449	6.95535	1367.19	2627.47	1126.84
WT	543.212	965.957	112.61	188.452	1.94737	0.761557	14.0453	373.537	1233.69	35.1212
WT	960.232	1437.56	845.511	1448.14	3.55108	1.10505	79.1595	1287.22	1238.23	169.742
WT	627.519	1467.38	966.092	1330.31	3.70808	0.563825	44.1049	1862.11	1374.23	375.882
WT	781.107	1346.6	975.622	1111.72	2.72545	0.997899	112.223	1380.45	1171.41	190.74
WT	720.249	1555.57	1217.12	1600.68	3.78706	0.104663	35.894	1804.1	1546.06	188.975
WT	627.962	2060.85	1312.37	1921.86	4.88366	0.777903	37.969	2108.63	1627.02	290.935
Bach1KO	240.367	299.598	77.3681	51.9613	1.81457	2.24219	16.0526	114.517	103.087	12.3672
Bach1KO	241.453	170.853	52.7938	70.9299	1.11776	1.62894	6.75057	82.2493	90.2839	9.93507
Bach1KO	373.342	154.62	61.9972	146.834	2.49083	2.95822	44.1643	114.373	127.829	11.3978
Bach1KO	361.078	196.845	79.1761	132.039	2.91041	4.23309	31.856	108.821	144.354	11.4234
Bach1KO	271.502	182.235	53.9397	44.7691	2.51648	4.75158	15.0509	54.9469	415.136	10.9676
Bach1KO	216.942	221.03	58.497	109.504	0.939784	1.23591	30.8977	109.161	134.196	11.8717
Bach1KO	346.301	350.041	78.716	171.348	1.42834	0.910152	138.733	194.792	196.312	15.7228
Bach1KO	236.315	255.585	47.2672	176.006	1.49925	2.16404	30.6197	154.714	134.531	10.9318
Bach1KO	319.7	445.122	86.4164	77.0203	3.25863	2.22547	116.361	223.192	146.401	16.6617
Bach1KO	703.512	287.055	96.6574	91.0035	3.37592	4.09455	12.5456	167.224	191.736	23.0897
Bach1KO	944.125	375.553	129.072	104.682	4.60394	7.98724	13.2558	263.132	266.707	33.4397
Bach1KO	1530.99	739.66	317.191	822.982	6.90413	3.67487	91.5736	519.92	531.138	57.1442
Bach1KO	1779.57	675.404	260.229	327.939	6.83007	8.423	32.4369	310.515	336.929	56.93
Bach1KO	1084.2	516.326	192.958	213.067	3.65036	3.79557	65.8874	303.716	323.22	43.6786
Bach1KO	494.673	899.793	145.096	210.901	4.28743	11.0104	27.6543	306.244	374.991	25.0554
Bach1KO	627.145	736.519	177.446	639.893	3.58217	7.96251	63.7502	414.598	377.689	17.8993
Bach1KO	54.0247	129.031	15.5688	19.799	1.26664	4.76794	1.09084	59.8835	50.3988	4.55796
Bach1KO	386.334	647.37	125.79	162.91	1.26664	7.27734	28.3241	226.331	293.912	20.9767
Bach1KO	127.809	173.43	26.1898	26.4637	0.830626	5.38766	3.22895	55.1522	41.8029	2.19066
Bach1KO	259.452	389.835	68.8977	133.856	1.00147	3.70048	5.02935	321.108	218.551	13.9655
Bach1KO	810.321	899.647	169.06	287.876	1.72283	4.19781	23.5397	610.624	485.955	25.6197
Bach1KO	72.4773	88.4577	19.2834	29.976	0.39169	3.3206	2.3326	178.839	208.408	3.10429
Bach1KO	190.992	375.727	55.363	108.098	1.67601	4.95502	16.2521	239.611	180.452	11.1632

## Sheet: Extended data Figure 3
Extended Figure 3A			Extended Figure 3B			Extended Figure 3C
WT	Bach1-/-		WT	BACH1 KO		WT	BACH1 KO
112000	74200		15100	12300		532000	364000
179000	196000		2270	3860		115000	93000
207000	165000		1780	5880		207000	112000
307000	264000		4240	20900		316000	209000
143000	138000		8720	9190		164000	195000
278000	157000		41800	12200		783000	286000
255000	142000		31400	8150		736000	174000
239000	190000		16100	10900		422000	232000
176000	200000		19600	23500		112000	192000
165000			14100			120000

## Sheet: Extended data Figure 4
Extended figure 4
Single cell data GEO Submission (GSE236053)

[truncated: 6 more sheets: Extended data Figure 5, Extended data Figure 6, Extended data Figure 7, Extended data Figure 8, Extended data Figure 9, Extended data Figure 10]
