# Supplementary material for: BACH1 promotes tissue necrosis and Mycobacterium tuberculosis susceptibility
Source: Nat Microbiol. 2023 Dec 8;9(1):120–35. doi: 10.1038/s41564-023-01523-7 (PMC10769877; doi:10.1038/s41564-023-01523-7)
Supplement: Supplementary file 15 — Statistical source data. [file 41564_2023_1523_MOESM15_ESM.xlsx]

## Sheet: Sheet1
Extended Figure 7B
control		infected
WT	Bach1KO	WT	Bach1KO
2.32	0.98	1.56	1.66
1.76	1.2	2.25	1.96
1.7	0.77	2.17	2.52
