# Supplementary material for: BACH1 promotes tissue necrosis and Mycobacterium tuberculosis susceptibility
Source: Nat Microbiol. 2023 Dec 8;9(1):120–35. doi: 10.1038/s41564-023-01523-7 (PMC10769877; doi:10.1038/s41564-023-01523-7)
Supplement: Supplementary file 17 — Statistical source data. [file 41564_2023_1523_MOESM17_ESM.xlsx]

## Sheet: Sheet1
Extended Figure 9A					Extended Figure 9B
Mtb neg		Mtb pos			Mtb neg		Mtb pos
WT	Bach1 KO	WT	Bach1 KO		WT	Bach1 KO	WT	Bach1 KO
6.94	7.94	92.8	91.8		1.736	0.720785	30.1103	24.624
6.77	4.49	93.1	95.4		1.862	0.173056	35.3976	20.416
6.58	7.77	93.3	92		1.83396	0.870005	35.9172	21.4722
Extended Figure 9C
Mtb neg		Mtb pos			Mtb neg		Mtb pos
WT	Bach1 KO	WT	Bach1 KO		WT	Bach1 KO	WT	Bach1 KO
764	473	1348	1136		1472	1231	1867	2464
726	581	1353	1294		1372	1372	1769	2440
676	463	1346	1159		1605	1734	1984	2975
