# Supplementary material for: BACH1 promotes tissue necrosis and Mycobacterium tuberculosis susceptibility
Source: Nat Microbiol. 2023 Dec 8;9(1):120–35. doi: 10.1038/s41564-023-01523-7 (PMC10769877; doi:10.1038/s41564-023-01523-7)
Supplement: Supplementary file 18 — Statistical source data. [file 41564_2023_1523_MOESM18_ESM.xlsx]

## Sheet: Sheet1
Extended Figure 10A-C, 10E
RNAseq data GEO Submission GSE236853
Extended Figure D				Extended Figure F - raw pg/ml/mg of protein
cfu					IFNg	IL-1a	IL-1b	IL-6	IL-10	IL-12p40	IL-17	KC	MCP-1	TNFa
B6sst1s	B6sst1sBach1KO			B6.Sst1s	38.9646	278.308	87.7976	876.316	0.718717	1.45729	152.222	499.585	728.509	25.3775
2940000	455000			B6.Sst1s	14.2618	1827.92	499.908	2663.1	0.519228	1.74773	24.8296	1726.47	1113.72	102.378
3430000	406000			B6.Sst1s	30.7968	529.484	179.096	1054.73	1.10348	2.23744	18.9771	631.697	865.232	41.2768
1470000	784000			B6.Sst1s	54.8571	140.906	33.9684	130.723	1.20405	2.44158	294.464	155.644	75.2448	5.85027
3080000				B6.Sst1s	14.3341	245.495	98.3646	771.11	1.50891	2.28324	85.2818	619.026	1098.24	23.5043
				B6.Sst1s	31.309	1795.52	744.512	1106.35	12.4759	5.92189	9.30141	1459.95	1086.75	173.482
				B6.Sst1s	21.7459	1690.26	528.631	1012.09	22.36	16.6658	12.041	1986.01	979.098	197.929
				B6.Sst1s	20.2219	2007.16	625.583	1480.88	7.40617	5.17042	10.0915	1256.69	1348.73	260.232
				B6.Sst1s	44.9991	1275.17	637.605	1368.85	7.20332	5.87672	45.1013	1073.59	1084.06	107.706
				B6.Sst1s	44.3056	1194.43	595.09	869.602	21.6428	12.9807	24.851	1012.97	847.857	106.816
				B6.Sst1s	13.8708	1528.73	464.429	846.442	1.45387	2.07035	19.8533	984.603	961.781	100.951
				B6.Sst1s	9.24623	2038.18	572.27	705.577	2.21838	1.20774	20.8291	1805.95	916.445	122.534
				B6.Sst1s	6.39333	1904.83	290.523	652.412	1.70311	2.11605	7.89511	1384.3	764.19	97.5189
				B6.Sst1s	11.5267	2386.29	733.115	965.992	4.37003	3.97941	14.8295	1075.88	2065.53	192.86
				B6.Sst1s	10.1905	797.224	206.5	303.158	0.402674	1.34358	33.0034	692.975	611.67	36.2646
				B6.Sst1sBACH1-/-	143.803	51.5074	14.1168	138.975	0.764307	2.34108	13.8538	51.1654	83.77	6.24781
				B6.Sst1sBACH1-/-	90.5159	73.1136	15.7991	46.5792	1.13649	1.25197	4.53989	41.6297	72.7854	4.28707
				B6.Sst1sBACH1-/-	395.641	97.4412	27.4048	704.347	1.38875	0.756072	75.4748	205.275	227.205	5.91845
				B6.Sst1sBACH1-/-	61.7244	40.6207	16.5761	124.403	0.700874	1.42111	11.6409	72.9277	81.2433	4.39789
				B6.Sst1sBACH1-/-	299.941	76.1432	29.1992	118.316	1.58712	2.17935	77.9905	98.9981	154.777	9.4328
				B6.Sst1sBACH1-/-	48.1653	153.715	40.4025	289.737	1.61503	2.29762	35.2696	184.653	278.534	12.3269
				B6.Sst1sBACH1-/-	210.808	45.8924	17.6736	279.746	0.328643	0.467544	87.7404	60.1099	111.659	5.16977
				B6.Sst1sBACH1-/-	20.4872	105.745	18.1306	7.93298	3.06882	5.52387	1.66077	55.8853	60.5493	4.06331
				B6.Sst1sBACH1-/-	28.8781	139.145	22.3479	8.78675	3.37413	7.3757	3.0483	43.0397	45.5575	4.78249
				B6.Sst1sBACH1-/-	38.5276	130.143	20.1121	13.9471	5.79936	7.53174	0.863442	62.7645	115.883	4.72968
				B6.Sst1sBACH1-/-	70.9802	208.774	34.392	26.7014	5.14248	8.10673	5.34541	83.4228	81.409	6.77616
				B6.Sst1sBACH1-/-	24.7673	128.951	16.4247	15.0393	3.47523	3.06795	2.38693	75.497	43.0848	3.93926
				B6.Sst1sBACH1-/-	453.199	97.1547	30.5563	363.085	2.8581	4.71499	12.5888	172.515	217.731	9.21566
				B6.Sst1sBACH1-/-	20.5451	167.97	25.1336	12.4834	0.443483	2.01543	1.37875	90.0579	66.2459	4.1582
				B6.Sst1sBACH1-/-	113.34	308.004	63.6687	129.973	3.10224	6.26463	14.985	360.612	284.715	11.8326
				B6.Sst1sBACH1-/-	161.927	206.524	51.3252	269.668	0.248019	1.12714	23.2917	304.096	441.32	8.79854
				B6.Sst1sBACH1-/-	370.519	447.466	122.553	439.246	0.649214	2.18526	111.699	397.143	693.885	22.0096
